# Supplementary material for: Multi omics network toxicology and in vitro experiments elucidate the role of benzo [a] pyrene in prostate cancer
Source: Front Cell Dev Biol. 2026 Mar 27;14:1768139. doi: 10.3389/fcell.2026.1768139 (PMC13066230; doi:10.3389/fcell.2026.1768139)
Supplement: Supplementary file 1 [file Table1.xlsx]

## Sheet: Title page
Table S1: The ID and prognostic information of PCa patients included in the analysis of prognosis and robot learning models
Table S2: IDs of TCGA-PRAD cohort patients included in differential analysis
Table S3: Overlapping targets of BaP and prostate cancer

## Sheet: Table S1
Table S1: The ID and prognostic information of PCa patients included in the analysis of prognosis and robot learning models
Patient ID	Time	Event	Cohrot
TCGA-CH-5764-01A	1.02	0	TCGA-PRAD
TCGA-CH-5753-01A	1.02	0	TCGA-PRAD
TCGA-CH-5748-01A	1.02	0	TCGA-PRAD
TCGA-CH-5766-01A	1.02	0	TCGA-PRAD
TCGA-CH-5740-01A	1.02	0	TCGA-PRAD
TCGA-HC-A6HX-01A	1.25	0	TCGA-PRAD
TCGA-HC-A6AS-01A	1.45	0	TCGA-PRAD
TCGA-HC-A6AN-01A	1.61	0	TCGA-PRAD
TCGA-ZG-A9L9-01A	1.68	1	TCGA-PRAD
TCGA-HC-A631-01A	1.77	0	TCGA-PRAD
TCGA-J9-A52B-01A	1.87	1	TCGA-PRAD
TCGA-CH-5744-01A	1.97	0	TCGA-PRAD
TCGA-HC-A632-01A	2	0	TCGA-PRAD
TCGA-CH-5769-01A	2.04	0	TCGA-PRAD
TCGA-CH-5754-01A	2.04	0	TCGA-PRAD
TCGA-HC-A6AL-01A	2.2	0	TCGA-PRAD
TCGA-HC-A6AP-01A	2.33	0	TCGA-PRAD
TCGA-EJ-A65F-01A	2.46	1	TCGA-PRAD
TCGA-J4-AATZ-01A	2.6	1	TCGA-PRAD
TCGA-KK-A8IB-01A	2.73	0	TCGA-PRAD
TCGA-CH-5745-01A	2.99	0	TCGA-PRAD
TCGA-CH-5737-01A	2.99	0	TCGA-PRAD
TCGA-CH-5792-01A	2.99	0	TCGA-PRAD
TCGA-XJ-A9DQ-01A	2.99	0	TCGA-PRAD
TCGA-KC-A7F5-01A	2.99	0	TCGA-PRAD
TCGA-ZG-A8QW-01A	3.09	0	TCGA-PRAD
TCGA-QU-A6IL-01A	3.19	0	TCGA-PRAD
TCGA-V1-A9OL-01A	3.45	1	TCGA-PRAD
TCGA-HC-A6AQ-01A	3.48	0	TCGA-PRAD
TCGA-2A-A8W1-01A	3.68	0	TCGA-PRAD
TCGA-H9-A6BY-01A	3.68	0	TCGA-PRAD
TCGA-EJ-7793-01A	3.75	0	TCGA-PRAD
TCGA-ZG-A9LN-01A	3.78	0	TCGA-PRAD
TCGA-EJ-A8FP-01A	3.84	1	TCGA-PRAD
TCGA-V1-A9O5-01A	4.07	1	TCGA-PRAD
TCGA-EJ-A7NM-01A	4.2	0	TCGA-PRAD
TCGA-ZG-A9KY-01A	4.27	0	TCGA-PRAD
TCGA-XK-AAJR-01A	4.3	1	TCGA-PRAD
TCGA-EJ-AB20-01A	4.3	0	TCGA-PRAD
TCGA-ZG-A9NI-01A	4.34	0	TCGA-PRAD
TCGA-J9-A8CL-01A	4.34	1	TCGA-PRAD
TCGA-HC-A6HY-01A	4.4	0	TCGA-PRAD
TCGA-EJ-A8FU-01A	4.53	0	TCGA-PRAD
TCGA-EJ-AB27-01A	4.76	0	TCGA-PRAD
TCGA-YJ-A8SW-01A	4.86	0	TCGA-PRAD
TCGA-HC-A76X-01A	4.93	0	TCGA-PRAD
TCGA-YL-A8SC-01A	4.99	1	TCGA-PRAD
TCGA-HC-7213-01A	5.58	1	TCGA-PRAD
TCGA-MG-AAMC-01A	5.68	0	TCGA-PRAD
TCGA-J9-A52C-01A	5.85	0	TCGA-PRAD
TCGA-ZG-A9L2-01A	5.91	1	TCGA-PRAD
TCGA-J4-A67T-01A	6.01	0	TCGA-PRAD
TCGA-H9-7775-01A	6.08	0	TCGA-PRAD
TCGA-VN-A88M-01A	6.21	0	TCGA-PRAD
TCGA-EJ-7330-01A	6.27	0	TCGA-PRAD
TCGA-KC-A4BL-01A	6.34	1	TCGA-PRAD
TCGA-EJ-8472-01A	6.44	1	TCGA-PRAD
TCGA-KK-A7AP-01A	6.44	0	TCGA-PRAD
TCGA-EJ-A7NN-01A	6.47	1	TCGA-PRAD
TCGA-EJ-A7NJ-01A	6.47	0	TCGA-PRAD
TCGA-2A-A8W3-01A	6.5	1	TCGA-PRAD
TCGA-V1-A8X3-01A	6.64	0	TCGA-PRAD
TCGA-KK-A5A1-01A	6.67	1	TCGA-PRAD
TCGA-KK-A7AU-01A	6.8	1	TCGA-PRAD
TCGA-CH-5738-01A	6.96	0	TCGA-PRAD
TCGA-J9-A52D-01A	6.96	0	TCGA-PRAD
TCGA-HC-A76W-01A	7	0	TCGA-PRAD
TCGA-EJ-A46F-01A	7.06	1	TCGA-PRAD
TCGA-EJ-A8FS-01A	7.1	1	TCGA-PRAD
TCGA-HC-A9TE-01A	7.1	1	TCGA-PRAD
TCGA-EJ-A65M-01A	7.56	0	TCGA-PRAD
TCGA-EJ-A7NF-01A	8.21	0	TCGA-PRAD
TCGA-KC-A7F6-01A	8.64	0	TCGA-PRAD
TCGA-EJ-5524-01A	8.71	1	TCGA-PRAD
TCGA-VN-A88I-01A	8.84	0	TCGA-PRAD
TCGA-KC-A7FD-01A	8.87	0	TCGA-PRAD
TCGA-XJ-A9DK-01A	9.03	0	TCGA-PRAD
TCGA-EJ-A8FO-01A	9.26	0	TCGA-PRAD
TCGA-HC-A8CY-01A	9.53	0	TCGA-PRAD
TCGA-V1-A9OT-01A	9.59	1	TCGA-PRAD
TCGA-KK-A7B3-01A	9.66	1	TCGA-PRAD
TCGA-CH-5789-01A	9.99	0	TCGA-PRAD
TCGA-KK-A8IJ-01A	10.09	1	TCGA-PRAD
TCGA-ZG-A8QZ-01A	10.12	0	TCGA-PRAD
TCGA-J9-A8CK-01A	10.55	0	TCGA-PRAD
TCGA-J9-A52E-01A	10.61	0	TCGA-PRAD
TCGA-J4-A83K-01A	10.78	0	TCGA-PRAD
TCGA-EJ-A8FN-01A	10.81	0	TCGA-PRAD
TCGA-J9-A8CM-01A	11.3	1	TCGA-PRAD
TCGA-ZG-A9N3-01A	11.47	0	TCGA-PRAD
TCGA-4L-AA1F-01A	11.5	0	TCGA-PRAD
TCGA-HC-A9TH-01A	11.53	1	TCGA-PRAD
TCGA-KC-A7FE-01A	11.56	0	TCGA-PRAD
TCGA-EJ-A6RA-01A	11.6	1	TCGA-PRAD
TCGA-ZG-A9L0-01A	11.66	0	TCGA-PRAD
TCGA-CH-5751-01A	11.99	1	TCGA-PRAD
TCGA-CH-5763-01A	11.99	0	TCGA-PRAD
TCGA-ZG-A9LY-01A	12.16	0	TCGA-PRAD
TCGA-V1-A9OQ-01A	12.19	0	TCGA-PRAD
TCGA-XA-A8JR-01A	12.35	0	TCGA-PRAD
TCGA-ZG-A9LM-01A	12.42	0	TCGA-PRAD
TCGA-HC-7079-01A	12.48	1	TCGA-PRAD
TCGA-M7-A720-01A	12.61	0	TCGA-PRAD
TCGA-J9-A8CP-01A	12.68	0	TCGA-PRAD
TCGA-EJ-A65D-01A	12.91	0	TCGA-PRAD
TCGA-CH-5741-01A	12.98	0	TCGA-PRAD
TCGA-CH-5750-01A	13.01	0	TCGA-PRAD
TCGA-CH-5771-01A	13.01	0	TCGA-PRAD
TCGA-M7-A721-01A	13.14	0	TCGA-PRAD
TCGA-ZG-A8QY-01A	13.27	0	TCGA-PRAD
TCGA-EJ-5497-01A	13.3	0	TCGA-PRAD
TCGA-ZG-A9ND-01A	13.47	0	TCGA-PRAD
TCGA-EJ-A65E-01A	13.7	0	TCGA-PRAD
TCGA-HC-7738-01A	13.8	1	TCGA-PRAD
TCGA-CH-5743-01A	13.96	1	TCGA-PRAD
TCGA-XK-AAIW-01A	14.03	1	TCGA-PRAD
TCGA-YL-A9WH-01A	14.03	0	TCGA-PRAD
TCGA-EJ-A7NG-01A	14.19	0	TCGA-PRAD
TCGA-J4-A83N-01A	14.22	1	TCGA-PRAD
TCGA-HC-7209-01A	14.45	0	TCGA-PRAD
TCGA-ZG-A8QX-01A	14.52	0	TCGA-PRAD
TCGA-J4-A67N-01A	14.52	1	TCGA-PRAD
TCGA-V1-A8ML-01A	14.72	0	TCGA-PRAD
TCGA-WW-A8ZI-01A	14.75	0	TCGA-PRAD
TCGA-EJ-A65J-01A	14.82	0	TCGA-PRAD
TCGA-ZG-A9MC-01A	14.95	0	TCGA-PRAD
TCGA-CH-5767-01A	15.05	0	TCGA-PRAD
TCGA-FC-7961-01A	15.41	0	TCGA-PRAD
TCGA-HC-8266-01A	15.54	0	TCGA-PRAD
TCGA-EJ-A7NH-01A	15.57	0	TCGA-PRAD
TCGA-V1-A8WS-01A	15.57	0	TCGA-PRAD
TCGA-EJ-A7NK-01A	15.64	0	TCGA-PRAD
TCGA-VN-A88O-01A	15.8	0	TCGA-PRAD
TCGA-HC-8265-01A	15.87	0	TCGA-PRAD
TCGA-CH-5772-01A	15.97	0	TCGA-PRAD
TCGA-M7-A71Y-01A	16.2	0	TCGA-PRAD
TCGA-VN-A943-01A	16.29	0	TCGA-PRAD
TCGA-V1-A8MK-01A	16.69	0	TCGA-PRAD
TCGA-YL-A8SA-01A	16.82	0	TCGA-PRAD
TCGA-VN-A88R-01A	16.82	1	TCGA-PRAD
TCGA-J4-A6M7-01A	16.82	0	TCGA-PRAD
TCGA-ZG-A9LS-01A	16.95	0	TCGA-PRAD
TCGA-J4-A83M-01A	17.12	1	TCGA-PRAD
TCGA-HC-7750-01A	17.15	0	TCGA-PRAD
TCGA-EJ-A46E-01A	17.21	0	TCGA-PRAD
TCGA-FC-A66V-01A	17.21	0	TCGA-PRAD
TCGA-TP-A8TT-01A	17.28	0	TCGA-PRAD
TCGA-Y6-A9XI-01A	17.28	0	TCGA-PRAD
TCGA-HC-A6AO-01A	17.41	0	TCGA-PRAD
TCGA-HC-7744-01A	17.44	0	TCGA-PRAD
TCGA-V1-A9Z9-01A	17.74	0	TCGA-PRAD
TCGA-HC-7819-01A	17.84	0	TCGA-PRAD
TCGA-EJ-5525-01A	17.94	1	TCGA-PRAD
TCGA-HC-8261-01A	17.94	0	TCGA-PRAD
TCGA-ZG-A9M4-01A	17.97	0	TCGA-PRAD
TCGA-SU-A7E7-01A	18.1	0	TCGA-PRAD
TCGA-J4-AATV-01A	18.17	0	TCGA-PRAD
TCGA-M7-A722-01A	18.36	1	TCGA-PRAD
TCGA-HC-A8D1-01A	18.82	0	TCGA-PRAD
TCGA-M7-A725-01A	18.82	0	TCGA-PRAD
TCGA-ZG-A9LU-01A	19.02	0	TCGA-PRAD
TCGA-ZG-A9LB-01A	19.15	0	TCGA-PRAD
TCGA-HC-8213-01A	19.35	0	TCGA-PRAD
TCGA-EJ-5496-01A	19.55	0	TCGA-PRAD
TCGA-KC-A7FA-01A	19.65	0	TCGA-PRAD
TCGA-HC-7075-01A	19.74	0	TCGA-PRAD
TCGA-KK-A7B0-01A	19.91	1	TCGA-PRAD
TCGA-TP-A8TV-01A	20.04	0	TCGA-PRAD
TCGA-J4-8198-01A	20.17	0	TCGA-PRAD
TCGA-2A-AAYU-01A	20.2	0	TCGA-PRAD
TCGA-FC-A8O0-01A	20.24	0	TCGA-PRAD
TCGA-J4-A6G3-01A	20.3	1	TCGA-PRAD
TCGA-2A-A8VL-01A	20.4	0	TCGA-PRAD
TCGA-EJ-A46D-01A	20.57	0	TCGA-PRAD
TCGA-V1-A9OA-01A	20.89	0	TCGA-PRAD
TCGA-M7-A71Z-01A	21.12	0	TCGA-PRAD
TCGA-KK-A8IF-01A	21.29	1	TCGA-PRAD
TCGA-G9-A9S0-01A	21.35	1	TCGA-PRAD
TCGA-EJ-A46B-01A	21.58	0	TCGA-PRAD
TCGA-VP-A87H-01A	21.78	0	TCGA-PRAD
TCGA-ZG-A9L6-01A	21.81	1	TCGA-PRAD
TCGA-KC-A7F3-01A	21.85	0	TCGA-PRAD
TCGA-EJ-A65G-01A	21.88	0	TCGA-PRAD
TCGA-EJ-A46I-01A	21.94	0	TCGA-PRAD
TCGA-EJ-A46G-01A	21.94	0	TCGA-PRAD
TCGA-KK-A8I6-01A	21.94	0	TCGA-PRAD
TCGA-2A-A8VV-01A	22.04	0	TCGA-PRAD
TCGA-CH-5739-01A	22.04	0	TCGA-PRAD
TCGA-HC-8262-01A	22.31	0	TCGA-PRAD
TCGA-YL-A8S8-01A	22.31	1	TCGA-PRAD
TCGA-FC-A5OB-01A	22.34	0	TCGA-PRAD
TCGA-HC-A48F-01A	22.34	0	TCGA-PRAD
TCGA-HC-8216-01A	22.4	0	TCGA-PRAD
TCGA-J4-A83I-01A	22.5	0	TCGA-PRAD
TCGA-V1-A8WV-01A	22.54	0	TCGA-PRAD
TCGA-HC-8260-01A	22.54	0	TCGA-PRAD
TCGA-KK-A7B2-01A	22.73	1	TCGA-PRAD
TCGA-ZG-A9LZ-01A	22.73	0	TCGA-PRAD
TCGA-J4-A83J-01A	22.86	0	TCGA-PRAD
TCGA-VP-A87K-01A	22.9	1	TCGA-PRAD
TCGA-CH-5765-01A	23	0	TCGA-PRAD
TCGA-J4-A67S-01A	23.26	1	TCGA-PRAD
TCGA-EJ-A65B-01A	23.32	0	TCGA-PRAD
TCGA-HC-7740-01A	23.55	0	TCGA-PRAD
TCGA-J4-A83L-01A	23.65	0	TCGA-PRAD
TCGA-HC-7745-01A	23.69	0	TCGA-PRAD
TCGA-HC-7749-01A	23.78	0	TCGA-PRAD
TCGA-EJ-A46H-01A	23.78	0	TCGA-PRAD
TCGA-HC-8257-01A	23.85	0	TCGA-PRAD
TCGA-G9-A9S7-01A	23.92	0	TCGA-PRAD
TCGA-CH-5746-01A	24.01	0	TCGA-PRAD
TCGA-CH-5768-01A	24.01	0	TCGA-PRAD
TCGA-YL-A9WL-01A	24.31	1	TCGA-PRAD
TCGA-EJ-7331-01A	24.38	0	TCGA-PRAD
TCGA-VN-A88L-01A	24.51	0	TCGA-PRAD
TCGA-HC-7820-01A	24.54	0	TCGA-PRAD
TCGA-HC-7747-01A	24.57	0	TCGA-PRAD
TCGA-M7-A723-01A	25.07	0	TCGA-PRAD
TCGA-G9-6384-01A	25.13	0	TCGA-PRAD
TCGA-HC-7232-01A	25.16	1	TCGA-PRAD
TCGA-VN-A88N-01A	25.16	0	TCGA-PRAD
TCGA-EJ-8474-01A	25.16	0	TCGA-PRAD
TCGA-J4-A6G1-01A	25.26	0	TCGA-PRAD
TCGA-J4-A67L-01A	25.3	0	TCGA-PRAD
TCGA-XQ-A8TB-01A	25.3	0	TCGA-PRAD
TCGA-EJ-7317-01A	25.33	0	TCGA-PRAD
TCGA-HC-A8D0-01A	25.46	0	TCGA-PRAD
TCGA-VN-A88K-01A	25.49	0	TCGA-PRAD
TCGA-EJ-7784-01A	25.66	0	TCGA-PRAD
TCGA-HC-7752-01A	25.69	0	TCGA-PRAD
TCGA-EJ-7783-01A	25.85	0	TCGA-PRAD
TCGA-FC-A6HD-01A	25.92	0	TCGA-PRAD
TCGA-HC-7748-01A	26.02	0	TCGA-PRAD
TCGA-G9-6373-01A	26.64	0	TCGA-PRAD
TCGA-V1-A9O7-01A	26.91	1	TCGA-PRAD
TCGA-CH-5788-01A	26.97	0	TCGA-PRAD
TCGA-KK-A7AV-01A	27	0	TCGA-PRAD
TCGA-EJ-7321-01A	27.07	0	TCGA-PRAD
TCGA-J4-AAU2-01A	27.1	0	TCGA-PRAD
TCGA-V1-A9Z8-01A	27.17	0	TCGA-PRAD
TCGA-G9-6385-01A	27.27	0	TCGA-PRAD
TCGA-J4-A67O-01A	27.56	0	TCGA-PRAD
TCGA-EJ-7328-01A	27.66	0	TCGA-PRAD
TCGA-HC-8258-01A	27.83	0	TCGA-PRAD
TCGA-G9-7519-01A	27.89	0	TCGA-PRAD
TCGA-V1-A8MG-01A	28.15	0	TCGA-PRAD
TCGA-G9-7523-01A	28.15	0	TCGA-PRAD
TCGA-EJ-7788-01A	28.22	0	TCGA-PRAD
TCGA-HC-8256-01A	28.25	0	TCGA-PRAD
TCGA-FC-7708-01A	28.38	0	TCGA-PRAD
TCGA-HC-7210-01A	28.52	0	TCGA-PRAD
TCGA-HC-7212-01A	28.58	0	TCGA-PRAD
TCGA-EJ-A6RC-01A	28.68	0	TCGA-PRAD
TCGA-V1-A9Z7-01A	28.71	0	TCGA-PRAD
TCGA-FC-A4JI-01A	28.81	0	TCGA-PRAD
TCGA-CH-5794-01A	28.98	0	TCGA-PRAD
TCGA-M7-A724-01A	29.2	0	TCGA-PRAD
TCGA-HC-7080-01A	29.37	1	TCGA-PRAD
TCGA-G9-A9S4-01A	29.76	0	TCGA-PRAD
TCGA-ZG-A9L5-01A	29.83	0	TCGA-PRAD
TCGA-J4-A67R-01A	29.89	0	TCGA-PRAD
TCGA-EJ-5505-01A	30.29	0	TCGA-PRAD
TCGA-EJ-7327-01A	30.32	0	TCGA-PRAD
TCGA-HC-8259-01A	30.35	0	TCGA-PRAD
TCGA-V1-A8WN-01A	30.35	0	TCGA-PRAD
TCGA-KK-A6E7-01A	30.39	1	TCGA-PRAD
TCGA-XK-AAJA-01A	30.55	0	TCGA-PRAD
TCGA-HC-7742-01A	30.81	0	TCGA-PRAD
TCGA-HC-7818-01A	30.81	0	TCGA-PRAD
TCGA-HC-7231-01A	30.85	0	TCGA-PRAD
TCGA-KK-A8I9-01A	30.88	1	TCGA-PRAD
TCGA-H9-A6BX-01A	30.91	0	TCGA-PRAD
TCGA-J4-A67M-01A	30.91	0	TCGA-PRAD
TCGA-KK-A6E0-01A	30.91	1	TCGA-PRAD
TCGA-G9-7521-01A	30.95	0	TCGA-PRAD
TCGA-CH-5752-01A	30.98	0	TCGA-PRAD
TCGA-HC-7821-01A	31.41	0	TCGA-PRAD
TCGA-G9-6377-01A	31.47	0	TCGA-PRAD
TCGA-KK-A7B4-01A	31.64	1	TCGA-PRAD
TCGA-KK-A8I8-01A	31.77	0	TCGA-PRAD
TCGA-XK-AAIR-01A	31.93	0	TCGA-PRAD
TCGA-XJ-A9DX-01A	31.96	0	TCGA-PRAD
TCGA-CH-5790-01A	32	0	TCGA-PRAD
TCGA-CH-5791-01A	32	1	TCGA-PRAD
TCGA-J4-A67Q-01A	32.03	0	TCGA-PRAD
TCGA-YL-A9WY-01A	32.03	1	TCGA-PRAD
TCGA-XK-AAK1-01A	32.16	0	TCGA-PRAD
TCGA-X4-A8KS-01A	32.16	0	TCGA-PRAD
TCGA-EJ-7797-01A	32.29	0	TCGA-PRAD
TCGA-V1-A8MM-01A	32.52	1	TCGA-PRAD
TCGA-Y6-A8TL-01A	32.59	0	TCGA-PRAD
TCGA-G9-7525-01A	32.65	0	TCGA-PRAD
TCGA-HC-7230-01A	32.88	0	TCGA-PRAD
TCGA-J4-A67K-01A	32.98	0	TCGA-PRAD
TCGA-YL-A8S9-01A	33.05	1	TCGA-PRAD
TCGA-EJ-7315-01A	33.11	0	TCGA-PRAD
TCGA-YL-A9WK-01A	33.15	1	TCGA-PRAD
TCGA-KC-A4BR-01A	33.57	1	TCGA-PRAD
TCGA-KK-A7AW-01A	34.63	0	TCGA-PRAD
TCGA-KK-A8IC-01A	34.82	1	TCGA-PRAD
TCGA-KK-A7B1-01A	34.92	0	TCGA-PRAD
TCGA-V1-A9OY-01A	35.05	0	TCGA-PRAD
TCGA-YL-A8HO-01A	35.09	1	TCGA-PRAD
TCGA-EJ-7781-01A	35.25	0	TCGA-PRAD
TCGA-G9-7522-01A	35.41	0	TCGA-PRAD
TCGA-V1-A8WW-01A	35.41	0	TCGA-PRAD
TCGA-HC-7737-01A	35.81	0	TCGA-PRAD
TCGA-EJ-7786-01A	36.01	0	TCGA-PRAD
TCGA-HC-7736-01A	36.24	0	TCGA-PRAD
TCGA-EJ-7789-01A	36.3	0	TCGA-PRAD
TCGA-ZG-A9L4-01A	36.4	0	TCGA-PRAD
TCGA-EJ-7791-01A	36.73	0	TCGA-PRAD
TCGA-KK-A7AY-01A	36.93	1	TCGA-PRAD
TCGA-XJ-A83F-01A	37.02	0	TCGA-PRAD
TCGA-XK-AAIV-01A	37.22	0	TCGA-PRAD
TCGA-V1-A9OX-01A	37.25	0	TCGA-PRAD
TCGA-HC-7081-01A	37.32	0	TCGA-PRAD
TCGA-EJ-7314-01A	37.78	0	TCGA-PRAD
TCGA-G9-6378-01A	37.94	0	TCGA-PRAD
TCGA-G9-6370-01A	37.98	0	TCGA-PRAD
TCGA-EJ-8470-01A	38.07	0	TCGA-PRAD
TCGA-EJ-7782-01A	38.34	0	TCGA-PRAD
TCGA-EJ-5502-01A	38.47	0	TCGA-PRAD
TCGA-EJ-7785-01A	38.67	0	TCGA-PRAD
TCGA-V1-A9OF-01A	38.9	0	TCGA-PRAD
TCGA-G9-7510-01A	38.93	0	TCGA-PRAD
TCGA-VP-A87D-01A	39.22	1	TCGA-PRAD
TCGA-G9-6364-01A	39.36	0	TCGA-PRAD
TCGA-G9-6369-01A	39.91	0	TCGA-PRAD
TCGA-KK-A7AQ-01A	39.98	1	TCGA-PRAD
TCGA-J4-8200-01A	40.01	0	TCGA-PRAD
TCGA-HC-7211-01A	40.11	0	TCGA-PRAD
TCGA-G9-6367-01A	40.14	0	TCGA-PRAD
TCGA-G9-6371-01A	40.28	0	TCGA-PRAD
TCGA-J9-A8CN-01A	40.64	0	TCGA-PRAD
TCGA-QU-A6IM-01A	40.97	0	TCGA-PRAD
TCGA-XK-AAJP-01A	41.36	0	TCGA-PRAD
TCGA-VN-A88P-01A	41.39	0	TCGA-PRAD
TCGA-XK-AAJ3-01A	41.46	0	TCGA-PRAD
TCGA-G9-6329-01A	41.59	0	TCGA-PRAD
TCGA-2A-AAYO-01A	41.79	0	TCGA-PRAD
TCGA-EJ-5531-01A	41.82	0	TCGA-PRAD
TCGA-XJ-A83H-01A	42.05	0	TCGA-PRAD
TCGA-G9-6332-01A	42.21	1	TCGA-PRAD
TCGA-ZG-A9L1-01A	42.77	0	TCGA-PRAD
TCGA-EJ-7794-01A	42.9	0	TCGA-PRAD
TCGA-KC-A4BV-01A	43.63	1	TCGA-PRAD
TCGA-CH-5762-01A	43.99	0	TCGA-PRAD
TCGA-G9-6498-01A	44.09	1	TCGA-PRAD
TCGA-HC-7233-01A	44.51	0	TCGA-PRAD
TCGA-V1-A9ZR-01A	44.71	0	TCGA-PRAD
TCGA-G9-6365-01A	44.78	0	TCGA-PRAD
TCGA-2A-AAYF-01A	44.81	0	TCGA-PRAD
TCGA-EJ-5501-01A	44.84	0	TCGA-PRAD
TCGA-VP-AA1N-01A	44.84	0	TCGA-PRAD
TCGA-VN-A88Q-01A	44.88	0	TCGA-PRAD
TCGA-2A-A8VT-01A	45.11	0	TCGA-PRAD
TCGA-YL-A8HK-01A	45.2	1	TCGA-PRAD
TCGA-2A-A8VX-01A	45.27	0	TCGA-PRAD
TCGA-G9-6363-01A	45.27	0	TCGA-PRAD
TCGA-EJ-5506-01A	45.37	0	TCGA-PRAD
TCGA-X4-A8KQ-01A	45.43	0	TCGA-PRAD
TCGA-V1-A9ZK-01A	45.43	0	TCGA-PRAD
TCGA-YL-A8SB-01A	45.47	1	TCGA-PRAD
TCGA-EJ-5503-01A	45.7	0	TCGA-PRAD
TCGA-EJ-7792-01A	45.86	0	TCGA-PRAD
TCGA-EJ-5499-01A	46.48	0	TCGA-PRAD
TCGA-G9-6361-01A	46.48	0	TCGA-PRAD
TCGA-YL-A8SI-01A	46.75	1	TCGA-PRAD
TCGA-EJ-5504-01A	46.88	0	TCGA-PRAD
TCGA-G9-6356-01A	47.11	0	TCGA-PRAD
TCGA-XK-AAJT-01A	47.11	0	TCGA-PRAD
TCGA-G9-6362-01A	47.4	0	TCGA-PRAD
TCGA-V1-A8MF-01A	47.6	0	TCGA-PRAD
TCGA-EJ-5507-01A	47.86	0	TCGA-PRAD
TCGA-XJ-A9DI-01A	48	0	TCGA-PRAD
TCGA-XJ-A83G-01A	48	0	TCGA-PRAD
TCGA-EJ-5509-01A	48.09	0	TCGA-PRAD
TCGA-YL-A8HM-01A	48.39	1	TCGA-PRAD
TCGA-YL-A9WJ-01A	48.49	1	TCGA-PRAD
TCGA-EJ-5511-01A	48.49	0	TCGA-PRAD
TCGA-EJ-5494-01A	48.52	0	TCGA-PRAD
TCGA-YL-A9WX-01A	49.47	1	TCGA-PRAD
TCGA-EJ-5542-01A	49.7	0	TCGA-PRAD
TCGA-G9-6348-01A	49.77	0	TCGA-PRAD
TCGA-V1-A9ZG-01A	49.84	0	TCGA-PRAD
TCGA-KK-A7AZ-01A	49.9	0	TCGA-PRAD
TCGA-G9-6353-01A	50.66	0	TCGA-PRAD
TCGA-G9-6499-01A	50.69	0	TCGA-PRAD
TCGA-YL-A8HL-01A	51.41	0	TCGA-PRAD
TCGA-XK-AAJU-01A	51.77	0	TCGA-PRAD
TCGA-G9-7509-01A	52.89	0	TCGA-PRAD
TCGA-YL-A8HJ-01A	52.92	0	TCGA-PRAD
TCGA-YL-A9WI-01A	53.32	0	TCGA-PRAD
TCGA-G9-6339-01A	53.68	1	TCGA-PRAD
TCGA-V1-A9ZI-01A	53.88	0	TCGA-PRAD
TCGA-VP-A87C-01A	55.52	0	TCGA-PRAD
TCGA-G9-6342-01A	55.72	0	TCGA-PRAD
TCGA-2A-A8VO-01A	55.88	0	TCGA-PRAD
TCGA-EJ-5498-01A	56.5	0	TCGA-PRAD
TCGA-G9-6496-01A	56.7	0	TCGA-PRAD
TCGA-EJ-5512-01A	56.93	0	TCGA-PRAD
TCGA-KK-A8I7-01A	57.69	1	TCGA-PRAD
TCGA-EJ-5495-01A	57.82	0	TCGA-PRAD
TCGA-KK-A6E8-01A	58.15	0	TCGA-PRAD
TCGA-G9-6494-01A	58.18	0	TCGA-PRAD
TCGA-VP-A87J-01A	58.28	0	TCGA-PRAD
TCGA-G9-6379-01A	58.41	0	TCGA-PRAD
TCGA-EJ-5527-01A	58.41	0	TCGA-PRAD
TCGA-KC-A4BN-01A	59.63	0	TCGA-PRAD
TCGA-EJ-5532-01A	60.05	0	TCGA-PRAD
TCGA-EJ-5514-01A	60.09	0	TCGA-PRAD
TCGA-EJ-5530-01A	60.18	0	TCGA-PRAD
TCGA-EJ-5515-01A	60.18	0	TCGA-PRAD
TCGA-KK-A8II-01A	60.91	1	TCGA-PRAD
TCGA-V1-A8MU-01A	61.63	0	TCGA-PRAD
TCGA-EJ-5510-01A	61.99	0	TCGA-PRAD
TCGA-EJ-5516-01A	62.06	0	TCGA-PRAD
TCGA-EJ-5517-01A	62.06	0	TCGA-PRAD
TCGA-EJ-5526-01A	62.71	1	TCGA-PRAD
TCGA-KK-A8IM-01A	62.91	0	TCGA-PRAD
TCGA-EJ-8469-01A	63.24	1	TCGA-PRAD
TCGA-KK-A8IA-01A	63.44	0	TCGA-PRAD
TCGA-G9-6366-01A	63.96	0	TCGA-PRAD
TCGA-V1-A8WL-01A	63.99	0	TCGA-PRAD
TCGA-EJ-5519-01A	64.45	0	TCGA-PRAD
TCGA-EJ-5508-01A	64.55	0	TCGA-PRAD
TCGA-KK-A59Y-01A	64.65	0	TCGA-PRAD
TCGA-HC-7078-01A	65.21	0	TCGA-PRAD
TCGA-KK-A8IH-01A	66.13	0	TCGA-PRAD
TCGA-G9-6338-01A	66.62	0	TCGA-PRAD
TCGA-VP-A87E-01A	66.92	0	TCGA-PRAD
TCGA-G9-6351-01A	67.28	0	TCGA-PRAD
TCGA-KK-A8IK-01A	67.41	0	TCGA-PRAD
TCGA-KK-A6E3-01A	67.54	0	TCGA-PRAD
TCGA-G9-6354-01A	67.87	0	TCGA-PRAD
TCGA-G9-6336-01A	67.94	0	TCGA-PRAD
TCGA-KK-A6E5-01A	68.1	0	TCGA-PRAD
TCGA-EJ-5522-01A	68.3	0	TCGA-PRAD
TCGA-G9-6347-01A	68.63	0	TCGA-PRAD
TCGA-EJ-5518-01A	69.12	1	TCGA-PRAD
TCGA-KK-A8ID-01A	69.22	0	TCGA-PRAD
TCGA-HC-7077-01A	69.48	0	TCGA-PRAD
TCGA-KK-A8I4-01A	71.02	1	TCGA-PRAD
TCGA-KK-A6E1-01A	72.21	0	TCGA-PRAD
TCGA-KK-A59X-01A	73.36	1	TCGA-PRAD
TCGA-EJ-5521-01A	74.87	0	TCGA-PRAD
TCGA-VP-A875-01A	75.85	0	TCGA-PRAD
TCGA-EJ-8468-01A	77.1	0	TCGA-PRAD
TCGA-VP-A878-01A	77.33	1	TCGA-PRAD
TCGA-V1-A9OH-01A	78.94	0	TCGA-PRAD
TCGA-G9-6343-01A	80.49	0	TCGA-PRAD
TCGA-G9-6333-01A	80.98	0	TCGA-PRAD
TCGA-VP-A87B-01A	81.24	1	TCGA-PRAD
TCGA-KK-A8IG-01A	82.29	0	TCGA-PRAD
TCGA-HI-7168-01A	82.29	1	TCGA-PRAD
TCGA-HI-7170-01A	82.85	0	TCGA-PRAD
TCGA-EJ-7123-01A	84.49	0	TCGA-PRAD
TCGA-QU-A6IP-01A	86.07	0	TCGA-PRAD
TCGA-KK-A59Z-01A	86.33	0	TCGA-PRAD
TCGA-HI-7169-01A	88.17	0	TCGA-PRAD
TCGA-EJ-7115-01A	88.27	0	TCGA-PRAD
TCGA-EJ-7125-01A	93.63	0	TCGA-PRAD
TCGA-V1-A9O9-01A	94.28	0	TCGA-PRAD
TCGA-KK-A8I5-01A	101.71	0	TCGA-PRAD
TCGA-VP-A876-01A	109.49	0	TCGA-PRAD
TCGA-KK-A59V-01A	113.01	0	TCGA-PRAD
TCGA-KK-A6E6-01A	113.24	0	TCGA-PRAD
TCGA-VP-A872-01A	119.28	0	TCGA-PRAD
TCGA-QU-A6IO-01A	122.08	0	TCGA-PRAD
TCGA-QU-A6IN-01A	140.08	0	TCGA-PRAD
TCGA-KK-A6DY-01A	141.1	0	TCGA-PRAD
TCGA-KK-A6E2-01A	165.05	0	TCGA-PRAD
Patient ID	Time	DFS	Cohort
GSM3263702	102	1	GSE116918
GSM3263828	84	0	GSE116918
GSM3263779	87	1	GSE116918
GSM3263830	80	0	GSE116918
GSM3263796	90	0	GSE116918
GSM3263800	83	0	GSE116918
GSM3263695	28	1	GSE116918
GSM3263829	81	0	GSE116918
GSM3263704	110	0	GSE116918
GSM3263744	98	0	GSE116918
GSM3263890	78	0	GSE116918
GSM3263755	38	0	GSE116918
GSM3263692	93	1	GSE116918
GSM3263850	82	0	GSE116918
GSM3263772	91	0	GSE116918
GSM3263849	84	0	GSE116918
GSM3263877	61	1	GSE116918
GSM3263731	28	1	GSE116918
GSM3263696	16	1	GSE116918
GSM3263670	106	0	GSE116918
GSM3263734	96	0	GSE116918
GSM3263885	61	1	GSE116918
GSM3263690	27	1	GSE116918
GSM3263685	75	0	GSE116918
GSM3263810	34	0	GSE116918
GSM3263694	57	1	GSE116918
GSM3263785	95	0	GSE116918
GSM3263697	85	1	GSE116918
GSM3263776	33	0	GSE116918
GSM3263715	75	1	GSE116918
GSM3263859	76	0	GSE116918
GSM3263900	74	0	GSE116918
GSM3263667	92	1	GSE116918
GSM3263746	52	1	GSE116918
GSM3263769	105	0	GSE116918
GSM3263699	90	1	GSE116918
GSM3263765	102	0	GSE116918
GSM3263666	111	0	GSE116918
GSM3263738	81	0	GSE116918
GSM3263726	55	0	GSE116918
GSM3263719	40	1	GSE116918
GSM3263896	56	1	GSE116918
GSM3263762	54	0	GSE116918
GSM3263873	75	0	GSE116918
GSM3263742	111	0	GSE116918
GSM3263836	85	0	GSE116918
GSM3263758	10	1	GSE116918
GSM3263909	96	0	GSE116918
GSM3263712	116	0	GSE116918
GSM3263862	78	0	GSE116918
GSM3263679	74	0	GSE116918
GSM3263819	53	1	GSE116918
GSM3263892	55	1	GSE116918
GSM3263714	103	0	GSE116918
GSM3263706	117	0	GSE116918
GSM3263846	73	0	GSE116918
GSM3263743	28	0	GSE116918
GSM3263811	91	0	GSE116918
GSM3263713	91	0	GSE116918
GSM3263693	94	1	GSE116918
GSM3263774	74	1	GSE116918
GSM3263886	77	0	GSE116918
GSM3263747	109	0	GSE116918
GSM3263857	79	0	GSE116918
GSM3263749	104	0	GSE116918
GSM3263766	94	0	GSE116918
GSM3263822	89	0	GSE116918
GSM3263752	98	0	GSE116918
GSM3263863	77	0	GSE116918
GSM3263763	30	0	GSE116918
GSM3263799	90	0	GSE116918
GSM3263814	89	0	GSE116918
GSM3263705	112	0	GSE116918
GSM3263845	75	0	GSE116918
GSM3263861	78	0	GSE116918
GSM3263864	81	0	GSE116918
GSM3263813	90	0	GSE116918
GSM3263888	73	0	GSE116918
GSM3263740	104	0	GSE116918
GSM3263905	89	0	GSE116918
GSM3263808	82	0	GSE116918
GSM3263735	112	0	GSE116918
GSM3263902	69	0	GSE116918
GSM3263817	91	0	GSE116918
GSM3263720	44	1	GSE116918
GSM3263681	31	1	GSE116918
GSM3263834	74	0	GSE116918
GSM3263709	107	0	GSE116918
GSM3263876	79	0	GSE116918
GSM3263764	106	0	GSE116918
GSM3263855	77	0	GSE116918
GSM3263724	113	0	GSE116918
GSM3263739	115	0	GSE116918
GSM3263780	45	0	GSE116918
GSM3263874	63	0	GSE116918
GSM3263701	64	1	GSE116918
GSM3263869	80	0	GSE116918
GSM3263768	102	0	GSE116918
GSM3263802	76	1	GSE116918
GSM3263710	114	0	GSE116918
GSM3263843	56	0	GSE116918
GSM3263823	15	0	GSE116918
GSM3263761	104	0	GSE116918
GSM3263698	32	1	GSE116918
GSM3263787	96	0	GSE116918
GSM3263891	25	1	GSE116918
GSM3263767	100	0	GSE116918
GSM3263807	81	1	GSE116918
GSM3263795	71	0	GSE116918
GSM3263751	29	0	GSE116918
GSM3263851	77	0	GSE116918
GSM3263730	109	0	GSE116918
GSM3263797	94	0	GSE116918
GSM3263794	43	1	GSE116918
GSM3263907	54	1	GSE116918
GSM3263894	67	0	GSE116918
GSM3263835	86	0	GSE116918
GSM3263756	102	0	GSE116918
GSM3263880	21	0	GSE116918
GSM3263860	78	0	GSE116918
GSM3263790	96	0	GSE116918
GSM3263858	11	0	GSE116918
GSM3263893	76	0	GSE116918
GSM3263887	65	0	GSE116918
GSM3263837	85	0	GSE116918
GSM3263875	66	0	GSE116918
GSM3263904	95	0	GSE116918
GSM3263804	88	0	GSE116918
GSM3263721	91	1	GSE116918
GSM3263759	24	1	GSE116918
GSM3263748	106	0	GSE116918
GSM3263745	107	0	GSE116918
GSM3263736	105	0	GSE116918
GSM3263782	100	0	GSE116918
GSM3263788	84	0	GSE116918
GSM3263729	25	1	GSE116918
GSM3263753	35	0	GSE116918
GSM3263691	24	1	GSE116918
GSM3263806	94	0	GSE116918
GSM3263882	66	0	GSE116918
GSM3263792	55	1	GSE116918
GSM3263867	79	1	GSE116918
GSM3263826	92	0	GSE116918
GSM3263853	81	0	GSE116918
GSM3263798	94	0	GSE116918
GSM3263789	95	0	GSE116918
GSM3263771	99	0	GSE116918
GSM3263669	109	0	GSE116918
GSM3263852	77	0	GSE116918
GSM3263821	82	0	GSE116918
GSM3263668	103	0	GSE116918
GSM3263839	88	0	GSE116918
GSM3263895	70	0	GSE116918
GSM3263678	80	0	GSE116918
GSM3263865	79	0	GSE116918
GSM3263733	111	0	GSE116918
GSM3263878	80	0	GSE116918
GSM3263684	81	0	GSE116918
GSM3263901	75	0	GSE116918
GSM3263676	26	0	GSE116918
GSM3263793	94	0	GSE116918
GSM3263805	62	1	GSE116918
GSM3263786	91	1	GSE116918
GSM3263717	63	1	GSE116918
GSM3263866	80	0	GSE116918
GSM3263838	87	0	GSE116918
GSM3263711	63	1	GSE116918
GSM3263707	112	0	GSE116918
GSM3263778	91	0	GSE116918
GSM3263881	62	0	GSE116918
GSM3263856	82	0	GSE116918
GSM3263803	84	0	GSE116918
GSM3263825	83	0	GSE116918
GSM3263854	78	0	GSE116918
GSM3263682	76	0	GSE116918
GSM3263908	89	0	GSE116918
GSM3263741	93	0	GSE116918
GSM3263671	102	0	GSE116918
GSM3263674	108	0	GSE116918
GSM3263870	74	0	GSE116918
GSM3263832	85	0	GSE116918
GSM3263840	82	1	GSE116918
GSM3263879	80	0	GSE116918
GSM3263784	96	0	GSE116918
GSM3263883	79	0	GSE116918
GSM3263677	92	0	GSE116918
GSM3263833	85	0	GSE116918
GSM3263872	78	0	GSE116918
GSM3263889	68	1	GSE116918
GSM3263812	12	0	GSE116918
GSM3263868	79	0	GSE116918
GSM3263816	91	0	GSE116918
GSM3263831	86	0	GSE116918
GSM3263770	103	0	GSE116918
GSM3263732	113	0	GSE116918
GSM3263781	92	0	GSE116918
GSM3263716	92	1	GSE116918
GSM3263683	57	1	GSE116918
GSM3263827	18	1	GSE116918
GSM3263884	78	0	GSE116918
GSM3263665	61	0	GSE116918
GSM3263791	86	0	GSE116918
GSM3263899	70	0	GSE116918
GSM3263689	61	0	GSE116918
GSM3263871	80	1	GSE116918
GSM3263801	78	1	GSE116918
GSM3263672	92	0	GSE116918
GSM3263773	102	0	GSE116918
GSM3263898	19	0	GSE116918
GSM3263818	65	0	GSE116918
GSM3263820	89	0	GSE116918
GSM3263686	74	0	GSE116918
GSM3263750	108	0	GSE116918
GSM3263847	83	0	GSE116918
GSM3263824	87	0	GSE116918
GSM3263757	84	1	GSE116918
GSM3263815	84	0	GSE116918
GSM3263725	108	0	GSE116918
GSM3263727	113	0	GSE116918
GSM3263897	70	0	GSE116918
GSM3263783	96	0	GSE116918
GSM3263760	80	0	GSE116918
GSM3263688	36	0	GSE116918
GSM3263842	87	0	GSE116918
GSM3263906	106	0	GSE116918
GSM3263809	94	0	GSE116918
GSM3263754	101	0	GSE116918
GSM3263728	106	0	GSE116918
GSM3263675	101	0	GSE116918
GSM3263718	22	0	GSE116918
GSM3263687	76	0	GSE116918
GSM3263673	94	0	GSE116918
GSM3263910	72	0	GSE116918
GSM3263722	106	1	GSE116918
GSM3263708	108	0	GSE116918
GSM3263664	117	0	GSE116918
GSM3263848	83	0	GSE116918
GSM3263911	98	0	GSE116918
GSM3263903	101	0	GSE116918
PCA0001	18.5	1	GSE
GSM1817814	3.91233	0	GSE
PCA0099	5.78	0	GSE
GSM1817818	7.85753	0	GSE
PCA0134	8.18	0	GSE
PCA0009	64.76	1	GSE
PCA0171	8.84	0	GSE
GSM1817822	9.92877	0	GSE
PCA0013	10.38	0	GSE
GSM1817831	10.4548	0	GSE
GSM1817824	10.5534	0	GSE
GSM1817829	10.5863	0	GSE
PCA0156	10.81	0	GSE
GSM1817828	11.5397	0	GSE
PCA0162	11.83	0	GSE
GSM1817830	12.6904	0	GSE
PCA0022	39.95	1	GSE
PCA0024	3.94	1	GSE
PCA0025	68.04	1	GSE
PCA0160	12.98	0	GSE
PCA0109	13.86	0	GSE
PCA0028	27.6	1	GSE
GSM1817827	14.3671	0	GSE
GSM1817806	15.2219	0	GSE
PCA0031	35.35	1	GSE
PCA0032	3.71	1	GSE
GSM1817826	15.2219	0	GSE
PCA0034	92.98	1	GSE
GSM1817823	15.2548	0	GSE
GSM1817797	15.2877	0	GSE
GSM1817802	15.2877	0	GSE
GSM1817804	15.4521	0	GSE
GSM1817757	16.8	0	GSE
GSM1817801	16.9973	0	GSE
GSM1817821	17.3589	0	GSE
GSM1817825	17.4247	0	GSE
GSM1817813	18.1479	0	GSE
GSM1817817	18.4438	0	GSE
GSM1817816	18.8384	0	GSE
GSM1817920	18.937	0	GSE
PCA0018	18.96	0	GSE
GSM1817819	19.463	0	GSE
GSM1817812	20.0219	0	GSE
GSM1817809	20.7123	0	GSE
PCA0073	13.04	1	GSE
GSM1817808	21.2055	0	GSE
GSM1817811	21.2712	0	GSE
GSM1817807	21.7315	0	GSE
PCA0080	55.39	1	GSE
PCA0081	9.86	1	GSE
GSM1817799	22.2247	0	GSE
PCA0083	31.8	1	GSE
GSM1817805	22.2904	0	GSE
GSM1817803	22.3233	0	GSE
GSM1817780	22.5534	0	GSE
PCA0015	22.7	0	GSE
PCA0105	23	0	GSE
PCA0092	16.82	1	GSE
GSM1817744	23.474	0	GSE
PCA0064	24.28	0	GSE
PCA0056	25	0	GSE
GSM1817798	25.7753	0	GSE
GSM1817731	25.9726	0	GSE
PCA0115	26.22	0	GSE
GSM1817800	26.3342	0	GSE
PCA0103	28.65	1	GSE
PCA0029	26.68	0	GSE
PCA0167	26.84	0	GSE
GSM1817795	27.0247	0	GSE
GSM1817796	27.0247	0	GSE
GSM1817783	27.9781	0	GSE
PCA0133	28.06	0	GSE
GSM1817790	29.589	0	GSE
PCA0112	13.21	1	GSE
GSM1817788	29.7534	0	GSE
PCA0181	30.03	0	GSE
PCA0058	30.19	0	GSE
PCA0117	18.83	1	GSE
PCA0165	30.52	0	GSE
GSM1817791	30.7726	0	GSE
GSM1817786	30.8055	0	GSE
GSM1817787	30.937	0	GSE
PCA0158	31.61	0	GSE
GSM1817785	32.1205	0	GSE
PCA0173	32.69	0	GSE
GSM1817784	33.8959	0	GSE
GSM1817764	33.9945	0	GSE
PCA0128	53.82	1	GSE
GSM1817781	34.4877	0	GSE
PCA0130	27.86	1	GSE
PCA0010	35.06	0	GSE
GSM1817779	35.9014	0	GSE
PCA0175	36.01	0	GSE
PCA0144	37.59	0	GSE
PCA0136	5.72	1	GSE
PCA0178	37.68	0	GSE
GSM1817778	38.137	0	GSE
PCA0100	38.21	0	GSE
GSM1817766	38.5973	0	GSE
PCA0114	38.77	0	GSE
PCA0084	39.66	0	GSE
PCA0157	39.85	0	GSE
GSM1817774	40.7342	0	GSE
GSM1817776	40.8	0	GSE
GSM1817775	41.4575	0	GSE
PCA0141	41.76	0	GSE
GSM1817751	41.7863	0	GSE
GSM1817730	41.9178	0	GSE
PCA0161	19.02	1	GSE
PCA0096	42.38	0	GSE
PCA0062	42.94	0	GSE
PCA0169	42.94	0	GSE
PCA0174	43.3	0	GSE
GSM1817740	43.463	0	GSE
PCA0104	43.47	0	GSE
PCA0127	43.53	0	GSE
PCA0118	43.83	0	GSE
GSM1817771	44.2521	0	GSE
PCA0172	30.56	1	GSE
GSM1817735	44.8767	0	GSE
PCA0163	45.37	0	GSE
GSM1817772	45.5014	0	GSE
PCA0068	45.54	0	GSE
PCA0147	45.73	0	GSE
PCA0187	18	1	GSE
PCA0201	4.11	1	GSE
PCA0208	11.79	1	GSE
PCA0210	20.04	1	GSE
PCA0213	64.66	1	GSE
PCA0215	5.95	1	GSE
GSM1817768	46.0274	0	GSE
PCA0093	46.42	0	GSE
PCA0119	46.49	0	GSE
GSM1817723	6	1	GSE
GSM1817743	46.8493	0	GSE
GSM1817959	46.9808	0	GSE
GSM1817727	55	1	GSE
GSM1817937	47.1452	0	GSE
GSM1817754	47.2438	0	GSE
GSM1817767	47.2438	0	GSE
PCA0151	47.34	0	GSE
PCA0155	47.61	0	GSE
PCA0090	48.43	0	GSE
PCA0145	48.43	0	GSE
GSM1817765	48.4603	0	GSE
GSM1817724	48.526	0	GSE
PCA0132	48.56	0	GSE
GSM1817737	48.8877	0	GSE
GSM1817763	48.9534	0	GSE
PCA0168	49.02	0	GSE
PCA0075	49.35	0	GSE
PCA0111	49.84	0	GSE
GSM1817762	50.2356	0	GSE
GSM1817745	11	1	GSE
GSM1817760	50.6959	0	GSE
GSM1817747	57	1	GSE
GSM1817761	50.8603	0	GSE
GSM1817749	38	1	GSE
PCA0146	50.89	0	GSE
PCA0150	51.35	0	GSE
GSM1817741	51.3534	0	GSE
GSM1817753	16	1	GSE
PCA0095	51.58	0	GSE
PCA0135	51.65	0	GSE
GSM1817759	51.7808	0	GSE
PCA0126	51.85	0	GSE
PCA0170	52.17	0	GSE
GSM1817758	52.274	0	GSE
PCA0122	52.47	0	GSE
GSM1817755	52.7014	0	GSE
GSM1817933	52.7342	0	GSE
GSM1817736	52.8658	0	GSE
GSM1817756	53.8849	0	GSE
GSM1817752	54	0	GSE
GSM1817729	54.1151	0	GSE
PCA0164	54.54	0	GSE
PCA0124	55.2	0	GSE
GSM1817769	13	1	GSE
GSM1817770	21	1	GSE
PCA0107	56.15	0	GSE
PCA0087	56.84	0	GSE
GSM1817773	31	1	GSE
PCA0129	56.87	0	GSE
PCA0020	56.94	0	GSE
GSM1817750	56.9753	0	GSE
GSM1817777	16	1	GSE
GSM1817927	57.0411	0	GSE
GSM1817742	57.3699	0	GSE
GSM1817746	57.3699	0	GSE
GSM1817748	57.3699	0	GSE
GSM1817782	6	1	GSE
PCA0002	58.02	0	GSE
GSM1817738	58.2247	0	GSE
GSM1817739	58.5863	0	GSE
GSM1817997	58.8822	0	GSE
PCA0110	58.91	0	GSE
PCA0082	58.97	0	GSE
PCA0108	59.14	0	GSE
PCA0149	59.17	0	GSE
GSM1817792	23	1	GSE
GSM1817794	3	1	GSE
GSM1817733	59.474	0	GSE
GSM1817732	59.6384	0	GSE
GSM1817734	59.9014	0	GSE
PCA0123	60.06	0	GSE
PCA0113	60.45	0	GSE
GSM1817998	60.5589	0	GSE
GSM1817994	60.7233	0	GSE
PCA0086	60.85	0	GSE
GSM1817974	61.1836	0	GSE
PCA0125	61.37	0	GSE
GSM1817916	61.4466	0	GSE
PCA0021	61.5	0	GSE
GSM1817726	61.5123	0	GSE
PCA0077	61.7	0	GSE
GSM1817952	62.3342	0	GSE
GSM1817810	21	1	GSE
PCA0101	62.36	0	GSE
PCA0120	62.65	0	GSE
GSM1817721	64.011	0	GSE
GSM1817722	64.4712	0	GSE
GSM1817720	65.4247	0	GSE
GSM1817942	66	0	GSE
PCA0094	66.1	0	GSE
GSM1817989	68.5479	0	GSE
GSM1817820	19	1	GSE
PCA0033	69.09	0	GSE
GSM1817995	69.2712	0	GSE
GSM1817992	69.6	0	GSE
GSM1817987	70.126	0	GSE
PCA0089	70.18	0	GSE
PCA0063	74.12	0	GSE
GSM1817985	74.3342	0	GSE
PCA0014	76.45	0	GSE
GSM1817963	76.7014	0	GSE
PCA0066	77.11	0	GSE
GSM1817967	77.2603	0	GSE
GSM1817906	12.0329	1	GSE
GSM1817907	19.2986	1	GSE
GSM1817909	61.5452	1	GSE
GSM1817910	10.126	1	GSE
GSM1817911	8.08767	1	GSE
GSM1817912	24.1644	1	GSE
GSM1817913	7.6274	1	GSE
GSM1817914	3.58356	1	GSE
PCA0065	77.37	0	GSE
GSM1817917	18.3123	1	GSE
GSM1817919	98.2685	1	GSE
GSM1817935	77.6219	0	GSE
GSM1817921	34.0603	1	GSE
PCA0035	77.8	0	GSE
GSM1817980	78.0493	0	GSE
PCA0026	78.16	0	GSE
GSM1817966	78.7726	0	GSE
GSM1817929	26.8603	1	GSE
GSM1817930	28.9315	1	GSE
GSM1817931	16.3397	1	GSE
GSM1817979	79.4301	0	GSE
GSM1817975	79.7918	0	GSE
PCA0011	82.17	0	GSE
GSM1817939	82.4219	0	GSE
GSM1817970	82.4877	0	GSE
GSM1817950	82.5534	0	GSE
GSM1817938	63.1562	1	GSE
GSM1817960	82.6849	0	GSE
PCA0057	82.86	0	GSE
GSM1817953	83.8356	0	GSE
PCA0050	83.85	0	GSE
GSM1817944	23.7041	1	GSE
GSM1817969	84.0658	0	GSE
GSM1817958	84.1973	0	GSE
GSM1817954	84.2959	0	GSE
GSM1817948	41.7205	1	GSE
GSM1817971	84.2959	0	GSE
PCA0074	84.31	0	GSE
PCA0036	85.32	0	GSE
GSM1817973	85.5452	0	GSE
GSM1817943	87.3863	0	GSE
GSM1817955	30.0164	1	GSE
GSM1817956	36.5589	1	GSE
GSM1817957	22.9808	1	GSE
PCA0040	89.5	0	GSE
GSM1817932	90.7397	0	GSE
GSM1817964	91.5945	0	GSE
GSM1817962	66.9699	1	GSE
GSM1817934	92.1534	0	GSE
GSM1817951	92.4822	0	GSE
GSM1817965	19.8904	1	GSE
PCA0003	93.14	0	GSE
GSM1817947	94.5863	0	GSE
GSM1817968	36.5918	1	GSE
GSM1817946	95.9014	0	GSE
GSM1817936	96.8548	0	GSE
GSM1817926	98.1041	0	GSE
GSM1817972	36.6904	1	GSE
GSM1817945	98.3342	0	GSE
PCA0007	98.6	0	GSE
PCA0038	100.21	0	GSE
GSM1817977	47.6055	1	GSE
GSM1817924	100.274	0	GSE
PCA0052	102.54	0	GSE
GSM1817981	42.4767	1	GSE
GSM1817982	42.8055	1	GSE
GSM1817983	6.24658	1	GSE
GSM1817923	103.43	0	GSE
PCA0037	104.05	0	GSE
GSM1817988	18.4438	1	GSE
PCA0017	104.38	0	GSE
GSM1817990	64.2411	1	GSE
GSM1817991	29.8192	1	GSE
PCA0030	115.09	0	GSE
GSM1817993	38.0055	1	GSE
PCA0027	116.83	0	GSE
PCA0005	126.1	0	GSE
PCA0012	128.43	0	GSE
PCA0008	149.19	0	GSE

## Sheet: Table S2
Table S2: IDs of TCGA-PRAD cohort patients included in differential analysis
IDs
TCGA-EJ-5505-01A
TCGA-ZG-A9L6-01A
TCGA-HC-A8D0-01A
TCGA-VN-A88I-01A
TCGA-KK-A8IA-01A
TCGA-KC-A7FA-01A
TCGA-KK-A6E1-01A
TCGA-H9-7775-01A
TCGA-HC-8262-01A
TCGA-EJ-7797-01A
TCGA-HC-7738-01A
TCGA-V1-A8MG-01A
TCGA-ZG-A8QX-01A
TCGA-XK-AAJP-01A
TCGA-G9-6379-01A
TCGA-EJ-7314-01A
TCGA-EJ-7125-01A
TCGA-VP-A87J-01A
TCGA-CH-5761-11A
TCGA-EJ-8468-01A
TCGA-EJ-5527-01A
TCGA-G9-6333-01A
TCGA-HC-7749-01A
TCGA-G9-6338-01A
TCGA-ZG-A9L0-01A
TCGA-J4-AATZ-01A
TCGA-HC-7232-01A
TCGA-EJ-A7NN-01A
TCGA-EJ-7317-11A
TCGA-CH-5750-01A
TCGA-QU-A6IP-01A
TCGA-J4-A67Q-01A
TCGA-G9-6348-01A
TCGA-YL-A8SC-01A
TCGA-VP-A878-01A
TCGA-KK-A7B1-01A
TCGA-EJ-5525-01A
TCGA-CH-5768-11A
TCGA-HC-7752-01A
TCGA-FC-7708-01A
TCGA-2A-A8W3-01A
TCGA-G9-6362-01A
TCGA-WW-A8ZI-01A
TCGA-EJ-7784-11A
TCGA-EJ-A8FP-01A
TCGA-G9-6370-01A
TCGA-G9-6377-01A
TCGA-ZG-A9N3-01A
TCGA-Y6-A8TL-01A
TCGA-CH-5790-01A
TCGA-ZG-A9L4-01A
TCGA-EJ-7125-11A
TCGA-EJ-5519-01A
TCGA-XK-AAK1-01A
TCGA-EJ-5495-01A
TCGA-VN-A88O-01A
TCGA-G9-6365-11A
TCGA-HC-8216-01A
TCGA-2A-AAYF-01A
TCGA-HI-7169-01A
TCGA-EJ-5498-01A
TCGA-CH-5738-01A
TCGA-KK-A7B2-01A
TCGA-J4-A67S-01A
TCGA-YL-A9WJ-01A
TCGA-HC-7819-01A
TCGA-ZG-A8QZ-01A
TCGA-KK-A7AW-01A
TCGA-ZG-A9LS-01A
TCGA-KK-A7B3-01A
TCGA-TP-A8TT-01A
TCGA-G9-A9S7-01A
TCGA-EJ-5514-01A
TCGA-EJ-A8FO-11A
TCGA-H9-A6BX-01A
TCGA-EJ-7328-01A
TCGA-J4-A67K-01A
TCGA-2A-AAYU-01A
TCGA-2A-A8W1-01A
TCGA-G9-A9S0-01A
TCGA-EJ-A46E-01A
TCGA-EJ-A65J-01A
TCGA-EJ-5526-01A
TCGA-HC-7075-01A
TCGA-HC-8262-11A
TCGA-EJ-7321-11A
TCGA-KK-A8IK-01A
TCGA-EJ-5531-01A
TCGA-EJ-5542-01A
TCGA-CH-5767-01A
TCGA-KK-A6E6-01A
TCGA-CH-5743-01A
TCGA-HC-7821-01A
TCGA-HC-7752-11A
TCGA-M7-A720-01A
TCGA-HC-A4ZV-01A
TCGA-HC-8261-01A
TCGA-G9-6356-01A
TCGA-ZG-A9NI-01A
TCGA-HC-7819-11A
TCGA-HC-7078-01A
TCGA-EJ-7782-01A
TCGA-HC-7740-11A
TCGA-HC-7737-01A
TCGA-H9-A6BY-01A
TCGA-J9-A8CP-01A
TCGA-EJ-A46B-01A
TCGA-VN-A943-01A
TCGA-HC-A9TH-01A
TCGA-G9-6499-01A
TCGA-CH-5764-01A
TCGA-EJ-5504-01A
TCGA-J4-A67M-01A
TCGA-HC-7742-01A
TCGA-CH-5794-01A
TCGA-YL-A8HO-01A
TCGA-KC-A7FD-01A
TCGA-EJ-7794-01A
TCGA-YL-A8HM-01A
TCGA-HC-7080-01A
TCGA-HC-8259-01A
TCGA-XJ-A83H-01A
TCGA-EJ-7793-11A
TCGA-J4-A83J-01A
TCGA-G9-A9S4-01A
TCGA-X4-A8KQ-01A
TCGA-EJ-5507-01A
TCGA-CH-5745-01A
TCGA-HC-8258-01A
TCGA-HC-8258-11A
TCGA-HC-8257-01A
TCGA-XK-AAJR-01A
TCGA-EJ-A7NG-01A
TCGA-J4-8198-01A
TCGA-ZG-A9KY-01A
TCGA-V1-A9O5-01A
TCGA-KC-A4BR-01A
TCGA-EJ-5524-01A
TCGA-EJ-7792-01A
TCGA-ZG-A9L5-01A
TCGA-FC-A8O0-01A
TCGA-EJ-7784-01A
TCGA-HC-7209-01A
TCGA-J9-A52C-01A
TCGA-KK-A7AU-01A
TCGA-V1-A9OF-01A
TCGA-G9-7510-01A
TCGA-J4-A67R-01A
TCGA-EJ-A65G-01A
TCGA-HC-A8D1-01A
TCGA-EJ-8472-01A
TCGA-HC-7820-01A
TCGA-EJ-5494-01A
TCGA-EJ-A7NH-01A
TCGA-XJ-A9DK-01A
TCGA-EJ-7123-01A
TCGA-G9-6496-01A
TCGA-EJ-7330-01A
TCGA-KK-A8I4-01A
TCGA-TK-A8OK-01A
TCGA-HC-7744-01A
TCGA-HC-A6AL-01A
TCGA-KK-A6E5-01A
TCGA-EJ-5530-01A
TCGA-2A-A8VX-01A
TCGA-HC-A632-01A
TCGA-CH-5769-01A
TCGA-CH-5769-11A
TCGA-ZG-A9MC-01A
TCGA-M7-A724-01A
TCGA-EJ-5508-01A
TCGA-YL-A8SI-01A
TCGA-M7-A725-01A
TCGA-YL-A9WL-01A
TCGA-KK-A8IJ-01A
TCGA-V1-A9Z8-01A
TCGA-YL-A8HL-01A
TCGA-EJ-7789-01A
TCGA-ZG-A9LZ-01A
TCGA-EJ-5497-01A
TCGA-QU-A6IN-01A
TCGA-CH-5752-01A
TCGA-M7-A722-01A
TCGA-EJ-A46I-01A
TCGA-EJ-7315-11A
TCGA-M7-A721-01A
TCGA-KK-A59Z-01A
TCGA-EJ-7330-11A
TCGA-VP-A876-01A
TCGA-EJ-7317-01A
TCGA-EJ-A8FN-01A
TCGA-XJ-A83F-01A
TCGA-V1-A9OT-01A
TCGA-4L-AA1F-01A
TCGA-EJ-A8FU-01A
TCGA-CH-5761-01A
TCGA-YL-A8HJ-01A
TCGA-QU-A6IL-01A
TCGA-KK-A6E2-01A
TCGA-CH-5741-01A
TCGA-EJ-7792-11A
TCGA-EJ-A7NJ-01A
TCGA-EJ-A8FS-01A
TCGA-XK-AAJU-01A
TCGA-VN-A88N-01A
TCGA-XK-AAJA-01A
TCGA-HC-7745-01A
TCGA-KK-A8I7-01A
TCGA-J4-A83L-01A
TCGA-G9-6384-11A
TCGA-EJ-7321-01A
TCGA-EJ-7783-11A
TCGA-V1-A8WN-01A
TCGA-EJ-A65F-01A
TCGA-XK-AAIW-01A
TCGA-CH-5737-01A
TCGA-CH-5744-01A
TCGA-J4-A67L-01A
TCGA-KK-A6DY-01A
TCGA-EJ-7781-11A
TCGA-XK-AAJT-01A
TCGA-KK-A6E0-01A
TCGA-HC-7737-11A
TCGA-HC-A6AN-01A
TCGA-J9-A52E-01A
TCGA-YL-A8SB-01A
TCGA-VP-A87C-01A
TCGA-EJ-7123-11A
TCGA-YL-A8S9-01A
TCGA-QU-A6IM-01A
TCGA-ZG-A9M4-01A
TCGA-HC-A8CY-01A
TCGA-CH-5753-01A
TCGA-2A-A8VT-01A
TCGA-KK-A5A1-01A
TCGA-G9-6336-01A
TCGA-HC-7745-11A
TCGA-J4-A83N-01A
TCGA-KK-A59V-01A
TCGA-J4-A67O-01A
TCGA-X4-A8KS-01A
TCGA-HC-7230-01A
TCGA-XJ-A9DI-01A
TCGA-KC-A4BN-01A
TCGA-YL-A8S8-01A
TCGA-EJ-A7NF-01A
TCGA-YL-A8SA-01A
TCGA-XA-A8JR-01A
TCGA-EJ-8470-01A
TCGA-V1-A9OL-01A
TCGA-CH-5791-01A
TCGA-TP-A8TV-01A
TCGA-G9-6364-01A
TCGA-J9-A8CL-01A
TCGA-J4-A83J-11A
TCGA-G9-6494-01A
TCGA-G9-7523-01A
TCGA-KK-A8IG-01A
TCGA-SU-A7E7-01A
TCGA-VN-A88M-01A
TCGA-G9-7521-01A
TCGA-V1-A8WS-01A
TCGA-G9-6347-01A
TCGA-V1-A8MU-01A
TCGA-G9-6373-01A
TCGA-CH-5788-01A
TCGA-QU-A6IO-01A
TCGA-YL-A8HK-01A
TCGA-HC-7212-01A
TCGA-CH-5771-01A
TCGA-YL-A9WY-01A
TCGA-HC-7750-01A
TCGA-2A-A8VV-01A
TCGA-HC-A76W-01A
TCGA-J4-A83K-01A
TCGA-G9-6343-01A
TCGA-EJ-7793-01A
TCGA-HC-A6AP-01A
TCGA-XQ-A8TA-01A
TCGA-EJ-A46G-01A
TCGA-J4-A6G1-01A
TCGA-HC-7736-01A
TCGA-ZG-A9LM-01A
TCGA-KK-A7B4-01A
TCGA-ZG-A9LU-01A
TCGA-FC-A5OB-01A
TCGA-G9-6351-01A
TCGA-EJ-5503-01A
TCGA-J4-AAU2-01A
TCGA-EJ-5511-01A
TCGA-CH-5751-01A
TCGA-CH-5792-01A
TCGA-KC-A7F6-01A
TCGA-EJ-5510-01A
TCGA-HC-7211-01A
TCGA-HC-7818-01A
TCGA-J4-A67N-01A
TCGA-EJ-5506-01A
TCGA-VP-A87H-01A
TCGA-KK-A7AV-01A
TCGA-VP-A87B-01A
TCGA-HC-8213-01A
TCGA-G9-6369-01A
TCGA-ZG-A9LN-01A
TCGA-G9-6496-11A
TCGA-HC-7233-01A
TCGA-VN-A88K-01A
TCGA-EJ-7791-01A
TCGA-CH-5746-01A
TCGA-EJ-7327-01A
TCGA-EJ-AB20-01A
TCGA-CH-5762-01A
TCGA-KK-A8I5-01A
TCGA-EJ-5515-01A
TCGA-G9-6367-01A
TCGA-V1-A9O7-01A
TCGA-G9-6363-01A
TCGA-V1-A9O9-01A
TCGA-V1-A9O5-06A
TCGA-FC-A66V-01A
TCGA-EJ-5509-01A
TCGA-HC-A6HX-01A
TCGA-V1-A9Z7-01A
TCGA-XJ-A83G-01A
TCGA-2A-AAYO-01A
TCGA-KK-A59X-01A
TCGA-CH-5765-01A
TCGA-VP-A87D-01A
TCGA-V1-A8WL-01A
TCGA-ZG-A8QW-01A
TCGA-EJ-7785-01A
TCGA-VN-A88R-01A
TCGA-G9-6384-01A
TCGA-V1-A8MK-01A
TCGA-ZG-A9L9-01A
TCGA-ZG-A9LY-01A
TCGA-2A-A8VL-01A
TCGA-EJ-5522-01A
TCGA-EJ-7794-11A
TCGA-HC-7211-11A
TCGA-EJ-A65E-01A
TCGA-HC-7738-11A
TCGA-CH-5767-11B
TCGA-EJ-A7NK-01A
TCGA-EJ-5496-01A
TCGA-EJ-7797-11A
TCGA-HC-7081-01A
TCGA-EJ-7315-01A
TCGA-HC-7748-01A
TCGA-KK-A8II-01A
TCGA-J9-A8CK-01A
TCGA-EJ-5502-01A
TCGA-HC-A76X-01A
TCGA-J9-A8CM-01A
TCGA-KK-A7B0-01A
TCGA-J4-A67T-01A
TCGA-HI-7168-01A
TCGA-KK-A59Y-01A
TCGA-Y6-A9XI-01A
TCGA-G9-6356-11A
TCGA-V1-A9OY-01A
TCGA-KC-A4BL-01A
TCGA-YL-A9WK-01A
TCGA-EJ-7788-01A
TCGA-XK-AAJ3-01A
TCGA-G9-6342-01A
TCGA-EJ-5516-01A
TCGA-EJ-5501-01A
TCGA-KK-A8I9-01A
TCGA-EJ-7786-01A
TCGA-EJ-5532-01A
TCGA-EJ-7331-11A
TCGA-HC-7210-01A
TCGA-XQ-A8TB-01A
TCGA-HC-A6HY-01A
TCGA-J9-A52B-01A
TCGA-EJ-A7NM-01A
TCGA-ZG-A8QY-01A
TCGA-J4-A6M7-01A
TCGA-EJ-7789-11A
TCGA-KK-A8ID-01A
TCGA-G9-6498-01A
TCGA-V1-A9ZK-01A
TCGA-EJ-7781-01A
TCGA-G9-6353-01A
TCGA-G9-6499-11A
TCGA-J9-A52D-01A
TCGA-EJ-A46F-01A
TCGA-ZG-A9LB-01A
TCGA-KK-A6E3-01A
TCGA-G9-7519-01A
TCGA-KK-A8IM-01A
TCGA-M7-A71Z-01A
TCGA-G9-6378-01A
TCGA-VP-AA1N-01A
TCGA-HC-8266-01A
TCGA-V1-A8X3-01A
TCGA-V1-A9ZG-01A
TCGA-XK-AAIR-01A
TCGA-EJ-A8FO-01A
TCGA-CH-5763-01A
TCGA-EJ-7786-11A
TCGA-KK-A7AP-01A
TCGA-G9-6362-11A
TCGA-HC-7077-01A
TCGA-EJ-AB27-01A
TCGA-HC-8256-01A
TCGA-YL-A9WH-01A
TCGA-EJ-A65D-01A
TCGA-G9-6371-01A
TCGA-XK-AAIV-01A
TCGA-2A-A8VO-01A
TCGA-V1-A8WV-01A
TCGA-G9-6351-11A
TCGA-M7-A71Y-01A
TCGA-V1-A9OA-01A
TCGA-VP-A87E-01A
TCGA-FC-7961-01A
TCGA-EJ-7331-01A
TCGA-G9-6385-01A
TCGA-HC-A631-01A
TCGA-EJ-A46H-01A
TCGA-J4-A83I-01A
TCGA-V1-A9ZI-01A
TCGA-KK-A7AY-01A
TCGA-CH-5768-01A
TCGA-EJ-5499-01A
TCGA-ZG-A9L1-01A
TCGA-V1-A9OH-01A
TCGA-G9-6365-01A
TCGA-HC-8265-01A
TCGA-KK-A8IB-01A
TCGA-KK-A6E7-01A
TCGA-CH-5772-01A
TCGA-YL-A9WX-01A
TCGA-J4-AATV-01A
TCGA-G9-7522-01A
TCGA-EJ-7328-11A
TCGA-J4-A6G3-01A
TCGA-EJ-7327-11A
TCGA-J4-A83M-01A
TCGA-CH-5748-01A
TCGA-XJ-A9DQ-01A
TCGA-KC-A4BV-01A
TCGA-EJ-7314-11A
TCGA-HC-A6AO-01A
TCGA-VP-A875-01A
TCGA-G9-6329-01A
TCGA-YJ-A8SW-01A
TCGA-MG-AAMC-01A
TCGA-KC-A7F3-01A
TCGA-EJ-5521-01A
TCGA-HC-7213-01A
TCGA-V1-A8MF-01A
TCGA-VN-A88L-01A
TCGA-CH-5766-01A
TCGA-VP-A872-01A
TCGA-KK-A8IH-01A
TCGA-J9-A8CN-01A
TCGA-HC-8260-11A
TCGA-HC-7079-01A
TCGA-ZG-A9ND-01A
TCGA-G9-6363-11A
TCGA-CH-5739-01A
TCGA-KK-A8I8-01A
TCGA-EJ-5517-01A
TCGA-VN-A88P-01A
TCGA-EJ-7783-01A
TCGA-EJ-8474-01A
TCGA-HC-8259-11A
TCGA-G9-6342-11A
TCGA-EJ-5518-01A
TCGA-G9-6332-01A
TCGA-HC-A6AS-01A
TCGA-KK-A8I6-01A
TCGA-ZG-A9L2-01A
TCGA-XJ-A9DX-01A
TCGA-V1-A9OQ-01A
TCGA-V1-A9OX-01A
TCGA-KC-A7F5-01A
TCGA-HI-7171-01A
TCGA-EJ-8469-01A
TCGA-KK-A6E4-01A
TCGA-V1-A8ML-01A
TCGA-CH-5754-01A
TCGA-KK-A8IC-01A
TCGA-G9-7509-01A
TCGA-EJ-7115-01A
TCGA-HC-A6AQ-01A
TCGA-KK-A7AZ-01A
TCGA-G9-6366-01A
TCGA-G9-6354-01A
TCGA-VP-A87K-01A
TCGA-KK-A8IL-01A
TCGA-HI-7170-01A
TCGA-YL-A9WI-01A
TCGA-G9-6339-01A
TCGA-V1-A8WW-01A
TCGA-CH-5789-01A
TCGA-FC-A4JI-01A
TCGA-EJ-A65M-01A
TCGA-EJ-A6RA-01A
TCGA-EJ-5512-01A
TCGA-EJ-7785-11A
TCGA-M7-A723-01A
TCGA-G9-6333-11A
TCGA-EJ-7782-11A
TCGA-KK-A7AQ-01A
TCGA-G9-6348-11A
TCGA-EJ-A6RC-01A
TCGA-KK-A8IF-01A
TCGA-VP-A879-01A
TCGA-HC-A48F-01A
TCGA-EJ-7115-11A
TCGA-HC-7747-11A
TCGA-VN-A88Q-01A
TCGA-KC-A7FE-01A
TCGA-EJ-A46D-01A
TCGA-HC-7747-01A
TCGA-HC-7231-01A
TCGA-J4-8200-01A
TCGA-HC-8260-01A
TCGA-V1-A9ZR-01A
TCGA-EJ-A65B-01A
TCGA-HC-7742-11A
TCGA-V1-A8MM-01A
TCGA-CH-5740-01A
TCGA-G9-7525-01A
TCGA-FC-A6HD-01A
TCGA-V1-A9Z9-01A
TCGA-G9-6361-01A
TCGA-KK-A6E8-01A
TCGA-HC-7740-01A
TCGA-HC-A9TE-01A

## Sheet: Table S3
Table S3: Overlapping targets of BaP and prostate cancer
PCa targets	BaP targets	PCa targets|BaP targets
SERPINA5	ESR2	MFSD2A
HOXB8	HSD17B1	CA2
EMX2	ESR1	ABCG2
SPINK2	MAPKAPK2	CYP19A1
MCF2	STS	AKR1B1
CLDN2	PIM1	SLCO4C1
KLHL14	CASP7	SNAP25
SEMG2	MAPK14	PTGES
NDRG4	DUSP6	KCNQ1
PATE2	ADAM17	LIPG
CRTAC1	PPP5C	RASAL1
CYSLTR2	EPHB4	PTGS1
WNT9B	ITGAL	AOX1
HOXB6	SRC	PTGS2
AQP2	PDPK1	APOBEC3G
SLC2A9	PDE4B	LARGE1
RASL10B	DPP4	PCSK6
ATP13A4	BACE1	DUSP2
ANO1	DHODH	ME1
MRO	AR	COL2A1
KCNJ5	CTNNA1	TSPAN18
PATE4	PTPN11	GSTP1
PAQR8	MMP13	PIP5K1B
SLC46A2	WAS	PRICKLE2
SLC16A12	SEC14L2	LPP
STAC2	ADH5	TBL1X
ACSL6	TTPA	KIT
PNMT	GSK3B	PALLD
KIRREL3	PRKACA	PPP1R3C
LPL	CDK2	DUSP3
GCNT4	AKR1C3	HCAR2
SPINK13	SHBG	EPHA2
FRMD3	EGFR	PIK3R1
FUT3	ESRRG	PPARGC1A
PLA2G4A	ADH1C	RORA
PAX2	THRB	TTC28
KCNJ13	PPARA	CRYZ
GSTM3	TRAPPC3	SYNM
KCNJ16	NR1I3	ATP2B4
WWC3	NR1H3	RARB
PIK3C2G	MDM2	SORBS1
PATE1	PTPN1	CHEK1
FAM83A	ADK	CEP112
PRDM16	ITK	MECOM
MGAM	HDAC8	LRP1B
CLU	MAPK10	TNS1
EVA1A	JAK3	CLIC4
GLIS3	NR1H2	SOX5
RAB11FIP2	NQO1	KCNMA1
GPRC5B	TGFBR1	PGR
GNAO1	PPARD	SLC6A2
KCNJ15	SULT2B1	PRKCA
PIP	PDK2	ERBB4
ABHD6	LCK	ROCK2
ANXA13	CYP2C9	HSPA4L
HOXB5	PRKCQ	CRABP2
UNC5B	FABP6	GSTM1
HS3ST5	RXRA	NAV2
PDK4	FNTA	TMEM139
POU3F3	HSP90AA1	ASPH
AMELX	MTAP	BDNF
SLMAP	MAP2K1	DTNA
PAEP	MAPK1	ACSL4
RHOBTB2	SYK	RGS10
QPRT	RXRB	GSTM4
LAPTM4A	VDR	INKA2
SLC28A3	DPEP1	MYOCD
HOXB7	HMGCR	TMEM117
GRAMD1B	HNMT	EDNRB
UGT2B7	TGM3	ITGA2
ARHGEF40	THRA	BHMT2
LPCAT2	MMP3	KIF26B
PM20D1	FECH	PRKCE
G0S2	CASP3	MYOF
TRIM9	HNF4G	CAVIN2
SLC31A2	FKBP1A	ARC
PON3	IL2	DNAJB4
TRPM3	ABL1	ID4
TMEM253	DCK	APOC1
CDK18	TEK	GSDME
SLCO2A1	HSP90AB1	ALB
FN1	REN	MPP2
SP6	CYP2C8	RABGAP1L
FAM167A	GRB2	VAV3
ST6GALNAC4	PCTP	DUSP4
ZBTB20	PPP1CC	CPB2
CA14	PROCR	TINAGL1
ANXA9	MAOA	BCL2
PAX8	GSTT2B	PLXNA2
PAQR7	CDC7	SLC7A5
ZNF185	CES2	EPB41L1
TGFBR3	S1PR2	ACSS1
PDE7B	APP	KCNAB1
SBSPON	CYP17A1	HLCS
PALM3	PRKCG	GJA1
C2orf88	ALPL	NR3C2
IL1RL1	CHRM4	ADRA2B
ALDH1L2	PTPRC	PRLR
ZNF154	PARP1	ROBO1
TMLHE	ALOX5	IER3
PATE3	CDK4	TRIB3
SEMG1	ADRA2C	RASSF5
LMO3	ATP4A	DST
KRT24	DRD1	ITGA1
NAGS	ACHE	MTHFD2
CAMK2G	DNMT1	SNAI2
C22orf23	NOS3	CA4
DCHS2	CYP2C19	FGFR1
RAB9B	CNR2	ZBTB38
PJA1	NOS2	CA12
AC005041.1	PTPN7	ENO2
SNPH	HNF4A	ACTN1
CDIN1	CA7	BCHE
LYVE1	HTR5A	RGN
PAPPA	CLK1	RBP1
NFYB	HTR6	GRK5
FAT3	CCR4	GDF15
C11orf45	CASP9	FOXA1
APOBEC3C	RELA	ZMAT3
MICALL1	MCL1	NR3C1
NPFFR2	ROCK1	ASB2
MPPE1	BCL2A1	FGF2
FCRLB	SIRT2	ITGB1
ITSN1	SIRT1	CELF2
TRIM61	MGLL	COL17A1
PAQR5	CTDSP1	PGF
POU2F3	HRH4	PPM1L
SAMD12	GPR35	ABCC4
PARVA	PIM2	SH3PXD2A
TMEM171	CA5B	TENM3
NYNRIN	NR2E3	VSNL1
VWA5B2	CYP1A1	SORBS2
RBFOX2	CYP1B1	KLF5
ADTRP	TP53	ANKRD33B
IQCK	TNF	RND3
SCARA3	CDKN1A	TGFB1I1
DAAM2	CAT	SERPINA1
PCDH9	CYP1A	HSD11B1
GNAZ	MAPK3	PHLDA1
EIF4EBP2	NFE2L2	PMP22
TRPM5	BAX	SLC40A1
GNAL	TRP53	DPYSL2
C8orf88	SOD1	ST3GAL1
ANO6	POR	RIPK2
ATP1A4	BRCA1	IL1A
C20orf194	GSR	NOTCH1
PRDM11	IL6	BDH1
CRISP1	ARNT	RARG
CXCR2	EPHX1	SEMA5A
NFIA	CCND1	CANT1
FAM13B	HMOX1	TP53INP1
ANGPT1	MYC	PLCB1
TMEM132C	UGT1A1	ACTA2
AFAP1L2	GCLC	GADD45A
CFL2	IGF1	PDE4D
BNIP2	JUN	PIEZO2
PPP1R12A	GCLM	FOXN3
TES	HRAS	COLEC12
C12orf75	AHRR	CA9
DCAF12L1	MUC5AC	CLIP2
EPM2A	CDH1	NFASC
FERMT2	AKT1	IL1RN
SEC23A	FOXO3	PDE4A
SLC18A2	IL27	ITPR1
PLEKHA2	SQSTM1	PRKN
RHEX	BBC3	ASS1
RSPH14	HIF1A	BTG3
ANKMY2	IFNL3	ISG15
OPCML	PARG	MBNL3
PLBD1	RB1	PLA2G2A
DNAJC18	SERPINE1	MMP9
RHBDL3	SOD2	NTRK2
PLAAT5	FOS	ID1
TPM1	LAMP2	CAMK1D
HOXD3	XPC	FASN
DUSP19	HPRT1	MATN2
TMOD2	PMAIP1	GPX3
CAV1	PTGR1	SPEG
EFNB1	UGT1A9	MRAS
MEF2A	ATM	DIO1
IL18R1	IMMP2L	TIMP2
MED21	JAG1	DSC3
NEURL1B	ARG1	DYSF
DEFB132	DDB2	CACNA1C
HOXB9	PCNA	PPP3CA
MYLK	SREBF1	MYRIP
ZNF90	TXNRD1	GRIN2A
DUOX1	UCP2	MET
PPARGC1B	AHR2	TCF4
CDKL1	CASP8	RHOB
KATNAL1	CCL1	ADGRG2
FER	CYB5A	PDLIM5
SLC26A3	EREG	SDK1
TMEM114	NRF1	CES1
MTMR8	SESN2	PPM1H
NKAPL	TNFRSF10B	OCA2
MUC6	XDH	EDA2R
GPLD1	ABAT	KANK4
PAK3	ABCB6	GMDS
EYA4	EPHX2	DDC
RAP1A	ERCC1	GRIN1
KLHL4	GSTA4	MPO
ICA1L	HES1	DPYD
SLC25A12	HSPA5	FRY
RBBP7	IFNG	CHST15
PLAG1	ITPR2	PRODH
FEM1B	PHLDA3	DRD2
FBXO30	PIGA	BIK
L3MBTL4	PYCARD	TRIM22
FAM110C	RRAD	SULT2A1
NECAB1	SAT1	HS6ST3
MAT2B	SMYD3	MYADM
PDE1C	SRXN1	KDR
STAC	TGFB1	AHR
RNF180	TNFAIP2	SH3RF1
PCDH7	UBD	RASD2
RBMS3	VEGFA	ABO
CCNI2	VIM	GSTM2
STOX2	WWOX	ADORA2B
RMDN2	ABCC2	ALDH3A1
ASPA	AEN	LGALS3
ELP3	CCN1	NOS1
GATA3	CYP2B6	AREG
VCL	DIAPH2	PBK
LCN15	ENPP2	ALDH1A3
CORO1C	HMGCS1	S100A6
FRMD6	IGFBP2	MIF
STK26	IGFBP3	RAP1GAP
SEMA6D	LIF	KRT18
SGCB	MVP	TUBA1A
SLC9A1	NPR3	GCNT3
SCN5A	PCCA	FREM1
INPP5F	PLK2	ALOX15
PEAK1	POLA1	TK1
SVIL	SQOR	PLK1
CDH23	STAT3	FABP7
ADAMTS5	SYNE2	TGFB2
OVCH2	XPA	PER2
ARHGAP20	ADM	KRT23
PRKG1	BCL2L11	CCNA2
PLLP	CCN2	KRT5
CALD1	COL18A1	ETS2
TAF3	CTBP2	JAM3
DNM3	EGR1	CPEB4
GATM	EGR2	ERC2
NHS	FYN	SOX4
TMEM37	GATA2	SPON2
PGRMC1	GDPD5	ADD3
LPIN1	GPC1	PCSK9
SYNPO2	GPT	SLC16A6
KCNJ1	GPT2	TSC22D3
LCA5	HOXA10	THRSP
PADI3	MAFF	FAS
CAV2	NLRP3	ATXN1
KLHL42	PARD3	CCNB2
CTTNBP2	PIK3CD	IER5
MUC15	PRDX1	GRIN2B
CEP68	RBM47	AKAP12
RBBP8	THBS1	CLDN3
RIMS3	TLN2	TAAR1
AIF1L	USP7	CBR3
PYCR1	ACTB	TJP2
SLC16A4	ALAS1	EMP3
PRKCB	ANK3	LDLRAD4
EPHA10	APBB2	TIPARP
MAMLD1	ASAP2	RRM2
FAXDC2	BCL2L1	AQP3
RAB3D	CCL5	SP5
NDRG2	CCNG1	EPAS1
SLPI	CMBL	EXO1
ARL4D	COL1A1	PXDN
GNL3	CXCR4	ARL4C
C21orf62	CYCS	H2AX
JAZF1	CYP8B1	FOSL1
SH2D1B	DENND1A	PHACTR1
CGREF1	DNMT3A	HSPB6
SLC24A4	DNMT3B	HTR1E
MSRB3	ECE1	BIRC5
SIM1	ESD	PODXL
RCBTB2	FABP1	TERT
PCP4L1	FARS2	F7
PIWIL4	FGG	P2RX7
BMERB1	FMO3	IL11
AHNAK2	GPX1	TMEM45B
TFAP2B	GRB10	NUPR1
CSRNP3	GUSB	INHBB
CCDC85A	IFIT1	DKK1
QSOX2	KEAP1	CASP1
PBX1	LRMDA	PLA2G1B
GPR22	MGMT	FHIT
GPD1	MSRA	RTN1
ANP32E	NCF1	HSPA1B
KCNS1	NCOA2	FBN1
LRRC56	NFKBIA	AKR1C2
LRRC4	NGEF	HSPA1A
HOXB4	OSGIN1	HTR1A
HOXB3	PDGFRB	FGF9
IRAK3	PITPNC1	FABP3
AMOT	PPP1R9A	GPC6
ADRA1A	RASD1	SPC25
DMD	RCAN1	KIF11
CDC42EP3	RIN2	BTG2
USP44	SELENBP1	F10
HECTD2	SGK2	RAD51
FGFR2	SLC22A3	KRT19
ZEB2	SLC39A11	NOX4
B3GNT6	SMOX	DACT1
GPX2	SNTB1	CDKN2A
C20orf202	SUV39H1	MYO1G
SPINT3	SYTL1	NR1I2
DBNDD1	TBC1D5	HK2
ULK3	TIMP1	PLAU
LURAP1	UNKL	COL6A3
CST4	ABHD4	GNMT
EPHB1	ADAMTS16	SCAMP5
ARHGEF9	AGR2	CYBA
SLC8A1	ARSG	ABI3BP
CERK	ASNS	HSD17B2
C1QTNF1	BCAS3	E2F1
PEG3	BIRC3	MELK
DENND2B	CCNO	CCNB1
TEAD1	CD109	IGF2
GLDN	CD14	BMP2
ATP10B	CDH13	ADAMTS9
CLDN19	CDK14	PPARG
CHRDL1	CDKN1B	SLC7A11
CCDC69	CEACAM1	CXCL12
MGAT4C	CLDN4	MID1
RGS22	CPOX	SGK1
PPP1R12B	CTSD	KRT15
EPS8	CYP3A4	GSTA2
HOXB2	DDAH1	CLDN1
MAP1A	FDXR	FGB
ADGRD2	FGF13	ICAM1
CALM1	GLS	LGALS1
PRNP	GPAT3	GALR3
BBX	HDAC4	IL18
INSYN2A	HIC1	CXCL10
CLIP4	INS1	ALDH2
PDZD8	IQGAP2	CALCR
CORO2B	KIF20A	CD274
ETNK2	LEF1	C1QTNF3
BNC2	LSS	CA5A
SAMD10	MAD1L1	CUBN
XKRX	MAP1LC3B	TNC
CBX7	MAP4K4	HTR2A
PPP2R2B	MAPK8	NGFR
MAMDC2	MGST1	CDK1
KANK1	MID1IP1	CLDN7
KANK2	MLKL	DRD5
LSM11	MT1E	GRIA1
LHX1	NCOA1	CDC20
ACACB	NME7	CYP2S1
PDGFD	NR1D2	GBP2
FILIP1	PPM1D	PER1
CLCNKB	PPP2R2C	RELN
PLS3	PRDX2	DIAPH3
CLIP3	PRIM2	AGT
CCSER2	PRKAG2	UHRF1
SH3PXD2B	PSRC1	USP2
TRPC6	PTPRG	PLEKHB1
TNMD	RAPGEF5	MMP2
DIXDC1	SERTAD1	TTK
ZNF846	SH3KBP1	SEC14L4
MBNL1	SHANK2	ADRA2A
SLCO3A1	SLC25A28	CSGALNACT1
MCC	SLC3A2	HSPB1
ESRP2	SORL1	GRM4
SEC16A	SPSB1	RBP4
PSIP1	STAT1	CYP24A1
GUCY2C	STX8	GCNT2
DMRT2	SULT1A1	TNFAIP3
FKBP15	TNFRSF10A	MMP1
SLC34A2	TRAPPC9	FMO5
CCDC181	TSKU	DPF3
STX19	TUBB6	CCR2
CYP3A5	TULP4	FST
MARCKSL1	ZMIZ1	S100A9
INSYN2B	ABCA1	APOA2
GPR156	ACADSB	TREM2
TLR2	ACOT1	PLIN5
SLC4A5	ADAMTS2	CYP2E1
ANGPTL1	AGAP1	PHOSPHO1
GPM6B	ALDH1L1	RHOBTB1
LPAR1	ALDH3B1	APOBEC3A
MEIS1	ALDH8A1	RET
OGFRL1	AMPD3	EGF
SYT8	ANGPTL4	HMCN1
KLHL5	ANK1	UGT1A6
APLF	ATP9A	HBEGF
TACC1	BABAM2	SERPINA3
ADGRB3	BECN1	APOC3
SEC14L6	C1S	CHN2
NACC2	CADPS2	ZAP70
KLF8	CAPN2	NR1H4
C5orf34	CBFA2T3	F2
TOR1AIP1	CCL2	DDIT4L
JPH4	CCNE1	NPY5R
CDHR1	CD9	CA13
GOLM1	CDKAL1	ALDOB
SLC25A53	CEMIP2	MAOB
SIAH3	CGB3	DNAJC12
ADGRL3	CHCHD6	GC
CST2	CMPK2	IL10
NDE1	COL12A1	SOCS3
PDZRN4	CREB1	SCN3B
NT5E	CXCL2	HTR3A
SLC39A2	CXCR5	SLC38A4
ZNF483	CYFIP2	PCDH17
ZC2HC1C	CYP1C1	ASB9
TMEM100	CYP39A1	ST6GAL2
GPR161	CYTIP	TTR
HOXD4	DLG2	SULT1E1
LVRN	DLG3	TMPRSS6
FOXQ1	DOCK1	IGFBP1
FBXL7	DOCK4	SPP1
AFF2	DYM	CYP1A2
TRPC1	E2F7	CLDN14
WDFY2	EDN1	HTR2C
DCC	EFNA1	AKR1C1
PRR36	ELF3	TNNC1
TAF7L	EPS8L2	CSTA
SNX7	ERCC5	CYP7A1
MOB3B	F3	KRT17
SCPEP1	FADS3	SLC6A4
SORT1	FAM20A	APCS
OXR1	FARP1	ADH7
ABCA4	FMO1	POU2AF1
TBX2	FNDC3B	CA3
ALDH1A2	FOXP1	ATF3
DDR2	GASK1B	IL1B
PLP2	GLA	FGA
METTL24	GNG7	PAH
DKK3	GPC4	PAQR9
PLEKHA1	GRB14	TAC1
ATRNL1	GSDMD	CXCL8
DNAJB5	HMGCS2	FCAR
HSPB8	IGF1R	AKR1B10
MR1	IKBKE	TLR9
RERG	KALRN	SLC6A3
HFE	KCNT1	GSTA1
ACE	LIMA1	ANKRD1
ANKRD66	LMNA	CA6
CSRP1	LOX
CDC42EP4	LRBA
HCFC2	LRG1
SEPTIN10	MCM2
TRIM36	METTL3
WFDC2	MSI2
ENTR1	MTHFD1L
COL4A6	MTUS1
YAP1	MX1
AC010980.1	MYO1D
KPNA3	MYO5B
EOGT	NET1
EFEMP1	NUBPL
TMEM238L	PACRG
DAB2IP	PATJ
TLN1	PCSK5
ZNF516	PDE4C
SCUBE1	PDE9A
KIAA1614	PDGFB
PRICKLE3	PGD
KITLG	PLG
DPYSL3	PLK3
FBXO32	PLXNC1
TRPC3	PROX1
BTN1A1	PRSS23
AP006621.6	PTPRK
SLC47A1	PTPRM
KCTD14	RELB
FEZ1	RFC5
PLA2G7	RGMA
TMX4	RPS6KA2
DUOX2	RRM1
PTPN14	RRM2B
PLCD1	SAA4
CHST11	SCD
CEP120	SERPINE2
PRELID2	SERTAD2
GPR160	SESN1
UBXN10	SFN
SLC9A4	SIRT3
CACHD1	SLC13A5
PRDM5	SLC1A4
SESTD1	SLC30A10
NOX1	SLC6A12
MYH11	SLCO2B1
NCS1	SNCA
ACOX2	SNX29
TSLP	SOCS2
KCNS2	STMN1
TCF7L1	TEP1
NEFM	TFAM
CELSR2	THBD
ANK2	TMEFF2
RAPGEFL1	TNFRSF19
TTC23	TPK1
TBC1D1	TPM4
RAB19	TRIO
MXRA7	TRPV1
MAP3K20	TTC27
ITGA9	TTYH2
GNB5	TXNIP
GLCE	ULK1
GFRA2	VLDLR
SLC25A22	VTI1A
LMOD1	XRCC4
KSR1	ZDHHC14
CLCA2	ABLIM2
DGKH	ABLIM3
HCN4	ACSL1
RASL12	ACSM3
ZNF660	ADA
FAM107A	ADGRE5
ALAD	ADGRG1
ITGB3	ADGRV1
MEI4	AHNAK
LIPC	AKAP7
RAB40A	AKR1C14
ARHGAP23	APOA1
TMEM237	ARB2A
COL21A1	ARID3A
TMEM252	ARL6IP5
NHSL2	ARRDC2
FZD8	ARRDC4
RNASE1	ASPDH
ASXL3	ATF4
ACOT11	ATG10
FOXI2	ATG7
SCUBE3	AURKA
SLC41A2	AXIN2
GAB1	BCAT1
HOXD13	BCKDHB
SLITRK6	BHMT
LONRF3	BLNK
METTL7A	BLOC1S2
ABCG4	BMP6
CCND2	CADM1
CYP4B1	CASK
TSPAN3	CBR1
EVX2	CCDC91
TMEM108	CD59
C14orf132	CDH6
CCDC110	CDKN2B
TMEM35A	CEBPA
FBLIM1	CGNL1
SERPINF2	CLEC10A
CCDC88A	CLSTN3
EDNRA	CMIP
LRRC3B	COBL
ROS1	COL5A2
TSHZ2	COMMD1
HCAR3	CPT1A
ARHGEF25	CYP51A1
SPON1	DDIT3
NIPAL4	DHCR24
PTBP2	DHRS3
PIPOX	DLL1
LRRK2	DOCK8
C3orf70	DSP
HPD	DUSP1
CEP85L	EHHADH
FAM162B	EIPR1
GRK2	ELK3
FAM107B	ENO1
DOCK3	ENOX2
MAP1B	EPB41L5
GLRA4	EPN3
TEDDM1	ERBB2
CDH8	ESPN
GYPE	EVI5
DUOXA2	EXOC4
KCNH5	FAF1
GJC1	FAM13C
DSCAML1	FBLN2
KY	FDPS
HSD17B13	FMNL2
RAB38	FOXA2
PLEKHG3	FUT8
CCDC171	G6PD
GLI3	G6PDX
MBNL2	GALNT16
EID3	GLS2
MEIS2	GLUL
DOK4	GPHN
DUOXA1	GPR183
SLCO1B3	GRP
RNASEL	GSTO1
CCDC158	GTF2IRD1
TIMP3	H3C4
ARHGEF26	HAMP
CHD9	HERC1
ASTL	HERPUD1
SSBP2	HHAT
FNBP1	HRH1
H2AW	HSPA8
PODXL2	HUWE1
TMTC4	IFI27
LRRC17	IFITM1
ENTPD3	IGFBP4
ZEB1	IGFBP7
ZFP92	IGSF9
ADGRD1	IKBIP
NEK7	IL24
CACNA1F	INPP5A
GRIP1	INSR
SEMA3A	IQSEC1
PLCL1	IRS1
ARMH4	KIF16B
SYT2	KIF21B
TRHDE	KIF3C
NXPE3	KLF4
CYP26B1	KLF9
TOR4A	LAMA5
FGF10	LARP6
MPZL2	LBP
NPTN	LCN2
FHOD3	LEAP2
CAPN6	LIG1
CARD6	LOXL2
TRIM6	LPAR6
STK33	LRP8
FAT4	LRRC20
SPTBN2	LYSMD2
LY6D	MAB21L3
ERC1	MACF1
SYT10	MAGI1
SFRP5	MAP2K6
CEACAM21	MAP3K6
CCDC200	MCCC1
B3GALT2	MCM6
PGM5	MCM7
ANXA6	MICAL2
EPCAM	MLLT11
BYSL	MN1
WNT2B	MT2
NPR2	MT2A
AC092835.1	MTSS1
CPED1	MYH10
FOLR1	MYO10
TPRN	MYO9B
FCHSD2	MYOG
CREBRF	NBEA
EIF4E3	NCF2
ADCY9	NECTIN4
EPPIN	NEDD4L
SMAD6	NEDD9
STARD9	NFIL3
MYORG	NFKB1
PFKFB3	NINL
IRF5	NR4A1
PRKAB2	NSDHL
FAT2	OBSCN
LHFPL1	P2RY6
IL6ST	PCK1
PARD6G	PDSS2
C10orf99	PEPD
TRIM35	PFKFB1
CHST3	PHGDH
PHF19	PHLDA2
RASL11B	PHLDB1
KCTD4	PIK3CA
OR7C1	PKN3
ZMYND10	PLEC
ERGIC1	PLEKHF1
GFOD1	PRDX6
ZNF804A	PRKDC
ATP6V0D2	PTGES3
DENND5A	PTGFRN
ARHGEF38	PTX3
ILK	RAB11FIP4
ZDHHC9	RAB27B
MSLN	RAPGEF3
GGCT	RGCC
PGAP1	RGMB
C2CD4C	RGS12
STARD8	RGS2
ATP11C	RHBDF2
CFAP65	RIPK4
PKP3	RNF144A
CDO1	RTP4
FBXL13	RUNX1
KCNF1	S100A11
CRB1	S100A3
LHFPL2	SASH1
IGSF1	SBF2
NNT	SCFD2
ACSF2	SEPTIN9
MAGI2	SH3D19
RASGRF2	SHROOM3
SLC5A9	SLC19A2
DEFB129	SLC25A13
MEX3D	SLC2A1
ALG6	SLC35G2
B3GALT6	SLC46A3
ENAH	SLC48A1
AL136531.2	SLC66A3
ARNTL	SLC6A13
RAB7B	SLC7A1
ATP6V1G1	SND1
PLPPR2	SRF
ZNF219	SSBP3
SBK1	ST6GAL1
VWA5A	STAU2
RADX	STK39
TENT5A	STXBP6
HPN	SUSD2
HACD4	SYT1
FLNA	SYTL2
ICA1	TAFA4
KCNB1	TALDO1
MAML2	TANC1
SETBP1	TAP1
FUT2	TBC1D22A
KCTD9	TBX3
TRAF3IP2	TCF3
RAB12	TENM4
ITIH5	TEX11
AJUBA	TF
ADCY5	THSD7A
ENTPD6	TM4SF1
HLA-DMB	TM6SF2
PLCE1	TMTC2
ITGB1BP2	TNFRSF21
KLHL13	TNFSF10
CCDC89	TP53BP1
FGD6	TSPAN33
SPOCK3	USP54
GLIS1	UTRN
LINGO2	VANGL2
RBPMS2	VCAN
IRAG2	YPEL3
IRAG1	ZFHX3
PAICS
GCOM1
CNTFR
ITLN1
ADCY8
ACTRT3
KRT222
CRHBP
LRFN1
NKX2-3
AQP5
KCNIP3
HLF
AJAP1
FRMPD3
DZIP1
NEXN
C16orf74
RGS7BP
PLCZ1
FAM83B
KCNA2
NRXN3
CCDC82
HID1
AP1S2
NECTIN2
COQ6
QSOX1
SOWAHC
ARHGAP10
TPRG1
XKR5
KCNJ8
HPCAL4
SGCE
PREX2
CYP4F22
KCNQ5
KCNMB1
DPP6
TFF3
CCDC178
DENND2C
PRPS2
TMEM51
ZMYND19
GIPC2
WWTR1
EEF1AKMT4
CACFD1
SLC26A6
HMGCLL1
RIC1
SOX15
TMEM47
ATP1B1
TTLL12
KIF9
RNF217
PLXNA4
SMPDL3B
SSPN
ANO5
POLR2H
DSTN
SIM2
RGS9
FLNC
ATP6V1G3
SLIT3
FGF7
CD300LG
GPRASP1
POU3F1
MTM1
B3GNT8
SLITRK3
SYNE3
ST6GALNAC2
KCNJ3
CYP4F3
TWSG1
HOXD8
PAQR6
HIF3A
RBPMS
SCN11A
POPDC2
ZNF157
FUT10
RRP12
RNF182
LMO4
SLC27A4
SOSTDC1
TMPRSS11D
NLGN3
P2RY12
RTN4RL2
NRP2
LGR6
PNPLA1
ASPHD1
LYST
NRK
IQANK1
ZNF728
SLC16A5
IQCA1
TMEM101
TRAF4
ETV5
PRRG4
TRPS1
HOGA1
CCDC54
GSC
PKD2L2
NUP210
SLC37A1
S100A14
ZFAND5
SV2A
ODF3
PKIB
RND2
SMIM10
LRFN5
NETO2
NRG2
NCAM1
CCBE1
LRIG1
B4GALT6
FOXO1
ZNF536
AQP9
LRRIQ1
PENK
KRT16
ARHGAP24
PRAC1
EHD2
FOXN4
HBB
SLC16A7
RGL1
PLCL2
GPR182
DEFB134
YPEL1
VWCE
TOR2A
NYAP1
DYNC1I1
KLF16
PTGIS
ANKRD45
SMAD3
ZNF485
SCHIP1
CAMK1G
PARM1
ABHD12B
SRD5A2
RAB17
RUNX1T1
TSHZ3
SMKR1
SCN2B
DNAJB1
HEPH
LRCH2
PRICKLE1
CRACR2B
GPR75
FAM83C
PRRG1
IDS
NLE1
MAP7D3
EIF3B
BNIP3L
CERS3
TMIE
CLVS1
FAAP100
HS3ST3A1
P2RX2
RIMKLA
CCDC136
P2RY2
AOPEP
SLC24A3
SSTR2
GJB4
AVPI1
CD200
ADM2
TRIM31
ELF4
SH3GL3
LGALS4
IGSF9B
ADH1B
LRP4
GNG12
FAM9B
INSYN1
PRTFDC1
KBTBD13
MBD5
CRYBG2
MAZ
ANKRD44
NID1
NFKB2
CERS4
FXYD6
IHO1
C10orf105
AIFM2
JAKMIP2
C3orf80
RBM38
SLC25A42
SFXN3
NEK5
EFHD1
AMPH
RCAN2
CYP4F8
PRR7
MROH7
CCNJL
ARVCF
RBMS1
TRPC4
RGS7
MMP26
CEP126
FOXB2
PNMA1
ITGB8
SYT9
TMEM241
C3orf49
ZFHX4
RPP40
ENTPD5
TLCD1
PRPH2
CCDC8
RBFOX3
CD81
HMGA2
FRMD7
FNDC10
TENT5B
KLHL17
NEGR1
PARP3
FBXL22
GNG11
ADAMTS18
GPD1L
PNMA2
CPEB1
MGARP
SCARA5
EFHC2
SHC4
SGPP2
ZP3
SPRY2
RTL5
LUZP2
SPARCL1
MAB21L2
ACTG2
CBX8
SYNGR2
MOCS1
TMEM169
LINC00672
H2BU1
PTCHD1
P2RY14
INAVA
TMEM106A
CLVS2
FCGBP
CD82
GDPD1
JAK2
GSTM5
DCBLD2
KAZN
GNPNAT1
GAS2L1
BNIPL
LRRC34
CAP2
PDIA5
EDIL3
TBX10
GPR135
ACTC1
ADCYAP1R1
SHC3
CHN1
SDC3
UNC5C
PIGW
PTPN21
SLC14A1
FZD1
IL33
TCN2
NXPH2
TNIK
CNTN1
TSPAN2
NECAB3
RUSC2
SLC13A2
SOX7
PGAP4
JPH2
RPL36
ISYNA1
PAK5
SLC5A3
ABCG1
CCL18
PHACTR2
TTYH3
GRIN3A
PLA2G3
SNCG
GNA14
CAVIN1
OR51E2
SLC25A33
SS18L2
PDCD2L
MTMR11
IQGAP1
SMTN
PLEKHH2
TSHR
SOWAHA
NMUR1
ST6GALNAC6
TRPM4
ZFP36L1
LDHAL6A
SH3BP5
GBP6
SLC25A26
TMEM132E
TSPAN19
PPAN
PNMA8C
ABCA6
RPRML
PYGL
BAZ2B
B4GALNT4
ZNF488
SCGB1A1
RSPH1
FOXP2
IRF7
CRHR2
CHDH
CPAMD8
TCEAL7
TRO
ZBTB7C
REV3L
WSCD2
TUBB4A
SFXN4
MYBL2
POLD2
CTF1
AGPS
SERPINB1
TAFA2
PDGFC
FZD7
KLF7
SLC10A1
KLF12
GPM6A
SPATA6
ARHGEF17
GALNT6
EGFL6
ID3
TRH
MDFIC
CDK15
ERBB3
HRH2
IQSEC3
APOBR
TGM5
SYNE4
SLC44A4
FAM124A
ATP6V0A4
NCLN
SCARB1
TENM2
TRPV3
ABCC9
ZCCHC24
STPG4
REL
RCC1
MCAM
CLPSL2
SLITRK2
SERPINB5
CCDC80
FHL1
AMACR
DGKG
CPA6
ATP1B2
AHDC1
PITPNM3
SOX12
APOE
CIDEC
IRAK1BP1
CTSB
KRT13
CHRNA4
EPB41L2
OLFML2A
PRKD3
NID2
CYP3A7
CHST4
LRRN3
TNFSF11
WIF1
C7orf31
TGFBR2
HACD1
NR2E1
STX2
SV2B
UCN
EPGN
ENPP3
TMEM132A
AGMAT
NME1
COL4A5
H2AC8
PLD1
PLPP3
SCRN1
DUSP18
PCYT1B
TMEM184A
REEP1
PTRHD1
SLC12A8
SLC25A45
AC104389.5
DNAJC15
BEND6
EGLN3
ASB3
QSER1
SLIT2
TNK2
CNN1
RPL22L1
MYZAP
DLG4
ARHGEF28
MATN4
BEND5
ELF5
FBXO17
ADRA1B
EBF2
GJB5
VEGFD
FAM163A
CEND1
CREB3L1
RAB31
MRAP2
LETM2
PINLYP
DVL1
ZBED2
EMB
CLDN16
KCNQ4
SHISAL1
FAM83H
PYCR3
ZNF611
PITPNM2
NLRP12
CAPG
STARD4
HGH1
CYP11A1
NDP
RPS6KA5
ASTN1
PLSCR4
DGLUCY
WNT7A
PPFIBP2
ISL2
ITGA5
SERPINA11
CLN3
APOBEC3F
MATK
CHST2
BX255925.3
TMEM238
SPRED1
SLFN12
COLEC10
PDE5A
MSMO1
ACVRL1
P4HB
TGM1
GPX8
SPART
CAND2
CPNE6
BCAM
LECT2
MREG
APBB1
UNC13C
TP53TG5
RNF152
GOLGA7B
IMPDH2
KCNK10
FABP5
NUDT9
CABP4
FCGR3B
TMEM196
CBLN4
TEX26
KLHDC1
INPP5D
MARVELD1
ANXA2
MLPH
ILDR2
DDIT4
SLCO1A2
STOM
C5orf49
CNRIP1
TKFC
ADAD2
FGD4
BCAR3
MPDZ
IL20
PCDH10
SMOC1
PKD2
TPPP2
CAMK4
KLHL35
GALR1
TP63
DNAAF3
AMDHD2
IL1R2
TRPM2
PDE2A
REXO2
ST3GAL5
FOXRED2
OTUB2
GPR87
TLR3
CDC20B
PPP1R3B
MTURN
PABPC4L
ZNF750
IL20RB
GAS6
ITGA3
EVC2
SYTL4
AKAP11
TSPAN1
SPTBN1
CD40
NKAIN1
NELL2
ROPN1L
EPOP
TBX4
MASP1
OSR2
ZNF98
NLRP14
TTBK2
MANEAL
PRIMA1
RGL2
RBM43
PURG
LAYN
CERS1
ITPRIPL1
CLIC6
NUDT10
SYT11
TP53AIP1
BCO1
SLC6A16
OR10A6
EZH2
MSN
ANO3
BOP1
CD84
CAMKK2
TMEM86A
MITF
MRPL41
CHP2
KIAA1671
ARSF
LAMA4
PLCD3
ATP1A2
RRP1
ATP2B3
NMRAL1
ASAP1
SHMT2
CCN6
DCSTAMP
PDLIM1
YBEY
REC8
P4HA2
HOXA7
NDNF
LHCGR
GDF7
VSTM4
SCGB3A1
APOF
RNF175
CCIN
ASB12
CREB3L4
ROR2
FAM53A
DMBT1
SLC27A2
MAP3K1
RHPN1
PPP1R14B
HSD3B7
KCNT2
IL12RB2
HJURP
H2BC8
RNF112
PRDM6
GALNT9
SMCO4
NCCRP1
CYB561A3
WFDC1
GDPD2
FLRT2
MAP3K8
SEMA7A
FADS1
CTU1
KCNH4
INPP1
LRATD2
TMEM178A
IL36RN
STK32C
KLK14
SRM
PRDM8
CAMK2N2
FAM163B
KIAA1210
FAM102B
PLN
TCEAL2
JDP2
SHROOM4
ADGRA2
GJD3
TAF10
CST6
ACE2
OGN
SYCE1L
TRERF1
SLFN5
CFAP300
GATA5
NUDT8
PPP2R3A
EYA1
ATP2A3
TRPC5
LHX6
CD160
LPAR5
SLC16A2
LRRN1
CCDC196
LPA
MPL
MAL
LDB3
AOC3
ST6GALNAC3
INSC
CLEC9A
TRIB1
IP6K3
NTRK3
GPR17
RTP1
S100A16
PLIN4
ABHD12
FAM151A
BDH2
ABCD2
H3C6
APCDD1L
KIRREL1
PCDH11X
CYSRT1
F12
WNT10A
PCDH18
SLC12A4
CORO1B
NPFFR1
PHYHIP
SKIDA1
ACSM1
BVES
ZNF853
ZNF781
SLC1A3
ARFGEF3
FHAD1
OPTC
ABCC3
TMSB15A
P2RX1
ITPRID1
PNCK
ZNF114
SLC9C2
IGDCC4
GPR37
SAPCD2
LAMB3
MTRNR2L3
PDIA3
SLC26A7
HOXD12
FBXW9
SSTR1
ZBTB47
PCED1A
USH1G
PRSS8
THBS4
TGFB3
WFDC10B
SMIM10L2B
ZSCAN4
LYPD6B
TAGLN
SPATA18
ZNF486
CEMP1
SLC25A39
CYB5R2
SKA3
RAET1E
CMTM5
RSPO3
NLGN4Y
ELF1
SCGB2A1
PTGER3
CC2D2A
PLEKHA6
TBX5
CHIT1
TDRD6
FUT6
PCSK7
ITGB6
GRIK5
MOCOS
ATAD3A
ATP8A2
MRPS28
CLCA4
SCRG1
CYP2J2
CACNA2D3
ARMCX1
SHF
DNPH1
ZNF423
GNG2
ADH4
PRRT3
PDPN
RABEP2
SLC22A2
TPD52
ARMCX4
AC010255.2
PDCD1LG2
DAB1
NLRP1
TUT1
ADAMTSL4
SYNE1
GJB3
EFNA5
ARHGEF37
RRAS
HMG20B
TMEM213
ADGRG6
FBXL2
SLC22A10
C10orf82
NTF3
RBFOX1
GDF10
PNMA8B
MSANTD4
ST8SIA1
DES
SDS
ADAM19
ZNF774
TXN
CDC14B
BAIAP3
VSX1
RNF165
MICU3
PRR22
MALRD1
RIPPLY1
ANKRD53
SHC2
CHST6
BDKRB2
VIT
ANTXR1
PAPPA2
ZNF454
TUBA4A
CDKL2
GXYLT2
VSTM2L
KCNA4
EPB41L3
ZCCHC12
ARHGEF6
FBXL8
KLHL29
NBPF12
KAT2A
LIMS2
SLC38A5
KIF26A
MFSD12
GLI2
TMEM200C
ARHGEF2
CHTF18
CISH
SLC35F4
TRIM16
STIL
SMIM5
EFEMP2
CD55
SAC3D1
ASPN
EIF4EBP3
TMPRSS4
SLC6A1
TPX2
SRMS
TMEM40
LPCAT4
TEF
A4GALT
CHAD
EFNA2
MAST4
FAM186B
SLC52A1
NKAIN3
PEX10
QKI
DMC1
MUC21
GPRC6A
FAM169A
RAI2
AC079594.1
ANKS6
HUNK
ANKRD65
DDO
KLHL33
PHGR1
CFH
CSPG4
GJB1
SCTR
IGF2BP2
BAG3
RNF157
GAS1
MARVELD3
C1QTNF7
ERG
CBX4
ARMC3
OLFML1
SAMD4A
NRXN1
COL4A4
KRT4
BEND4
NPR1
JTB
E2F5
PHLDB3
TMPRSS11A
FAM117B
RHPN2
OAT
CCDC3
TARBP1
TMEM154
QRICH2
POGLUT3
PSMA1
ROPN1B
SLC43A1
OPN1SW
AC068580.4
LSAMP
ZNF556
SLC39A5
GABRD
FAM228A
KCNH2
MACIR
TSPAN13
CCDC9B
HSH2D
TULP2
TRIP6
SIGLEC15
RPS4Y1
POLD4
VTCN1
PYY
TDO2
NFAT5
SH3BGRL
KCNN3
NSG1
AC015802.6
IL19
PCP4
MUC4
PLEKHN1
TBC1D2
TLE2
PRSS1
LRRC45
TIMM13
MPP6
SGCZ
RPE65
NRG1
SIX2
NTRK1
COL23A1
CASKIN1
PLEKHG5
STRADA
CRYAB
MAS1
B3GAT1
RHOJ
KISS1R
STXBP5L
ERVV-1
FAM222A
SKAP1
CHI3L1
MYL9
ACSM5
APBA2
LENG9
FADS2
NOTCH2NLC
GFUS
CCER2
HSPG2
ACVR1C
ECI2
SLC7A14
SOGA3
MRPL17
SCN7A
BRINP2
WFIKKN2
PKN1
APRT
ROBO2
UQCC3
ARHGEF4
SLC4A9
SFTPA2
COL4A3
SV2C
MMP16
PLPPR5
CCDC138
UBE2C
ERVFRD-1
RAC3
MSI1
ATAD3C
POU5F1B
BLACAT1
FOXF1
SLC2A5
XG
RASGRF1
FAM184A
IQGAP3
OTX1
OPTN
SCN4B
QTRT1
OR7A5
H3C10
HEBP2
APOB
MPZ
CENPN
WFDC13
MACC1
B3GAT3
PLEKHH1
GALNT7
CFAP157
SFXN2
GCK
HTR1B
PLAAT1
CPLX1
BTBD19
SPIN2A
GNG5
TUT7
CCDC198
LGI3
HR
C1QL1
CABS1
SYDE1
TSPAN7
KCTD17
KCNU1
OSBPL3
KCNC1
TMEM71
CX3CR1
LBHD1
LRCOL1
PDLIM7
ROR1
MOV10L1
RPS2
RRS1
CNDP1
TUBB2A
SOX8
HOXA2
DNAH8
KCNH1
CLMP
C5orf38
ATP10D
CDCA5
SLC4A11
SLC38A1
SLC22A31
EPHA7
MYBL1
VSIR
XPO6
SPTLC3
LFNG
PNMA8A
CXCR1
TREX2
ANKRD34B
ITPRIP
HOXB13
PAK1
EMCN
LRRC2
TEKT4
KIF4A
DLX2
CYYR1
SLC25A10
IRX2
SHCBP1
EEF1E1
CDH4
CENPM
FRRS1L
UST
LOXHD1
CCN5
SORCS2
MLC1
STEAP3
KCNE4
CCDC154
TRPA1
UPK1A
NPAP1
CCDC78
MCOLN2
CNR1
OR6A2
CC2D2B
DNAH5
NEK2
RASSF4
NTN4
FEV
TRIM29
ECRG4
SLC51B
APOBEC3D
SCNN1A
KRT7
TSSK4
CRYBA2
C4A
ANXA8
RAD51B
NEURL3
BCL11A
DISP3
SLC6A6
C4orf19
H4C11
KIF18B
ERVW-1
GFRA1
SOX6
GCNT1
DNASE2B
LCNL1
GABRB2
SLC44A5
PTGER2
FAM126A
DMPK
SEZ6L2
DCN
ITGB4
ADAM28
EFS
FAM111A
SMIM18
TMTC1
ZNF532
XKR4
FAM90A1
SFTPC
ANO4
FGFBP3
PRELP
RBIS
MST1R
HAS2
CLEC20A
SVOPL
DUSP15
INMT-MINDY4
RUNX2
ATP6V0E2
EVPLL
EPHA8
SHE
VGLL1
GAS7
LMX1B
TBX1
WIPF1
DLX1
FILIP1L
PRSS35
CHRM2
ARHGDIG
VXN
TRAF5
CCDC40
INMT
HELZ2
SPATA2L
LIPI
CSNK2B
KCNG3
EHBP1L1
RGS11
[truncated: 2,424 more rows]
